# Supplementary material for: RNA-Seq Revealed a Circular RNA-microRNA-mRNA Regulatory Network in Hantaan Virus Infection
Source: Front Cell Infect Microbiol. 2020 Mar 13;10:97. doi: 10.3389/fcimb.2020.00097 (PMC7083127; doi:10.3389/fcimb.2020.00097)
Supplement: Supplementary file 1 [file Table_1.XLS]

## Sheet: DE circRNAs
Table S1. Differential expression profiles of circRNAs
Name	log2FoldChange	p-value	q-value	chr	start	end	strand	circleType
hsa_circ:chr1:27994737-27995857	6.99819	2.55e-17	1.31e-12	chr1	27994737	27995857	-	exon
hsa_circ:chr1:27995170-27995750	5.12752	1.34e-11	1.15e-07	chr1	27995170	27995750	-	out exon
hsa_circ:chr1:565905-567648	-17.998	4.78e-05	0.0361555	chr1	565905	567648	-	intron
hsa_circ:chr1:66378928-66384518	3.55333	8.78e-06	0.0093959	chr1	66378928	66384518	+	exon
hsa_circ:chr1:79093591-79102888	4.25162	9.04e-08	0.000178544	chr1	79093591	79102888	+	exon
hsa_circ:chr1:79110059-79110323	6.33024	4.93e-13	8.44e-09	chr1	79110059	79110323	+	exon
hsa_circ:chr1:79115871-79116337	3.63674	3.93e-06	0.00469563	chr1	79115871	79116337	+	exon
hsa_circ:chr2:191835224-191849119	2.60119	3.89e-05	0.0316983	chr2	191835224	191849119	-	exon
hsa_circ:chr2:61343114-61345251	-8.55607	3.72e-09	1e-05	chr2	61343114	61345251	+	exon
hsa_circ:chr2:6989410-6991814	3.44795	1.12e-06	0.00155937	chr2	6989410	6991814	-	exon
hsa_circ:chr2:9419446-9437574	7.96364	1.74e-07	0.000308153	chr2	9419446	9437574	+	exon
hsa_circ:chr3:122255015-122274968	3.79377	3.89e-08	8.68e-05	chr3	122255015	122274968	-	exon
hsa_circ:chr3:122422589-122427115	4.05052	4.26e-05	0.0340873	chr3	122422589	122427115	+	exon
hsa_circ:chr4:89311804-89314734	5.43356	1.07e-05	0.0108008	chr4	89311804	89314734	+	exon
hsa_circ:chr4:89334229-89358123	5.53117	4.16e-06	0.00485715	chr4	89334229	89358123	+	exon
hsa_circ:chr4:89396992-89400658	5.40339	1.05e-07	0.000198887	chr4	89396992	89400658	+	exon
hsa_circ:chr5:133887742-133909452	2.91864	2.78e-05	0.0246047	chr5	133887742	133909452	+	exon
hsa_circ:chr6:16586011-16658132	-6.81681	4.31e-05	0.0340873	chr6	16586011	16658132	-	exon
hsa_circ:chr7:139741444-139757834	3.9219	2.49e-05	0.0224313	chr7	139741444	139757834	-	exon
hsa_circ:chr7:24663285-24690331	8.04566	3.76e-05	0.0311492	chr7	24663285	24690331	+	exon
hsa_circ:chr8:131172110-131181313	-7.23429	3.47e-06	0.00424999	chr8	131172110	131181313	-	exon
hsa_circ:chr8:144103280-144103603	4.03524	9.4e-10	3.71e-06	chr8	144103280	144103603	+	exon
hsa_circ:chr9:100849724-100872266	4.89375	1.29e-07	0.000236712	chr9	100849724	100872266	-	exon
hsa_circ:chr9:32456133-32456814	3.47074	1.72e-05	0.0169839	chr9	32456133	32456814	-	exon
hsa_circ:chr9:32480217-32481495	4.68467	2.26e-05	0.0207647	chr9	32480217	32481495	-	exon
hsa_circ:chr11:320578-320793	3.30689	3.33e-05	0.0284841	chr11	320578	320793	+	intron
hsa_circ:chr11:5719545-5730356	3.38304	3.03e-05	0.0263736	chr11	5719545	5730356	+	exon
hsa_circ:chr11:57319170-57319817	3.13039	2.21e-05	0.0206725	chr11	57319170	57319817	-	exon
hsa_circ:chr11:60706952-60707110	4.29339	2.3e-08	5.37e-05	chr11	60706952	60707110	-	exon
hsa_circ:chr11:60711188-60714130	4.85925	2.56e-09	8.25e-06	chr11	60711188	60714130	-	exon
hsa_circ:chr11:60719616-60719801	5.31261	9.31e-13	1.2e-08	chr11	60719616	60719801	-	intergenic
hsa_circ:chr11:613951-614399	3.59424	5.28e-08	0.000113025	chr11	613951	614399	-	exon
hsa_circ:chr11:615203-615458	4.29826	3.28e-10	1.41e-06	chr11	615203	615458	-	exon
hsa_circ:chr12:113346341-113355505	5.20274	1.56e-10	7.26e-07	chr12	113346341	113355505	+	exon
hsa_circ:chr12:113382281-113385904	5.0916	1.09e-10	6.23e-07	chr12	113382281	113385904	+	exon
hsa_circ:chr12:113384548-113402213	4.94121	3.63e-09	1e-05	chr12	113384548	113402213	+	exon
hsa_circ:chr12:113433101-113444405	3.63148	3.49e-07	0.000579091	chr12	113433101	113444405	+	exon
hsa_circ:chr12:121461793-121465620	4.09689	2.21e-05	0.0206725	chr12	121461793	121465620	-	exon
hsa_circ:chr12:121465379-121471546	7.87502	1.28e-08	3.29e-05	chr12	121465379	121471546	-	exon
hsa_circ:chr13:43500472-43538275	4.97726	1.41e-09	5.19e-06	chr13	43500472	43538275	-	exon
hsa_circ:chr13:43528084-43544806	6.49113	3.66e-09	1e-05	chr13	43528084	43544806	-	exon
hsa_circ:chr14:94580728-94580922	3.76653	1.01e-05	0.0103707	chr14	94580728	94580922	+	intron
hsa_circ:chr15:45007773-45009862	2.93101	4.87e-06	0.00544063	chr15	45007773	45009862	+	exon
hsa_circ:chr15:45025437-45025612	4.24468	9.85e-07	0.00140588	chr15	45025437	45025612	+	intergenic
hsa_circ:chr17:78263458-78264527	7.51959	9.14e-07	0.00134183	chr17	78263458	78264527	+	exon
hsa_circ:chr17:78263458-78265626	6.72837	5.6e-05	0.0410931	chr17	78263458	78265626	+	exon
hsa_circ:chr17:78313001-78314156	2.90945	1.37e-06	0.00184539	chr17	78313001	78314156	+	exon
hsa_circ:chr17:78316932-78322086	2.9738	6.67e-07	0.0010383	chr17	78316932	78322086	+	exon
hsa_circ:chr17:78325485-78328376	2.64293	4.48e-05	0.0348563	chr17	78325485	78328376	+	exon
hsa_circ:chr17:78336981-78353504	2.87838	5.3e-06	0.00578731	chr17	78336981	78353504	+	exon
hsa_circ:chr17:78337591-78338208	2.58962	3.44e-05	0.0289586	chr17	78337591	78338208	+	intron
hsa_circ:chr17:78349560-78359421	2.45608	4.79e-05	0.0361555	chr17	78349560	78359421	+	exon
hsa_circ:chr17:78357729-78358811	2.90259	1.51e-06	0.00198996	chr17	78357729	78358811	+	intron
hsa_circ:chr19:17513926-17514578	3.45391	1.36e-08	3.32e-05	chr19	17513926	17514578	-	exon
hsa_circ:chr19:17514514-17515246	3.50172	6.26e-08	0.000128548	chr19	17514514	17515246	-	exon
hsa_circ:chr19:5047487-5082515	8.36803	1.83e-05	0.0177394	chr19	5047487	5082515	+	exon
hsa_circ:chr20:35519455-35519997	3.0666	3.21e-06	0.00402185	chr20	35519455	35519997	+	intron
hsa_circ:chr20:35563432-35575207	3.58637	4.32e-06	0.00492725	chr20	35563432	35575207	-	exon
hsa_circ:chr20:62193176-62193556	4.00133	2.57e-09	8.25e-06	chr20	62193176	62193556	-	exon
hsa_circ:chr20:62195706-62196158	4.51689	9.06e-11	5.82e-07	chr20	62195706	62196158	-	exon
hsa_circ:chr20:62202697-62203206	3.49338	2.23e-07	0.000381393	chr20	62202697	62203206	-	intron
hsa_circ:chr20:62203105-62203359	3.50328	3.65e-07	0.000586033	chr20	62203105	62203359	-	intron
hsa_circ:chr20:62203461-62204574	4.15081	1.27e-10	6.51e-07	chr20	62203461	62204574	-	exon
hsa_circ:chr21:42799133-42799793	5.40928	1.02e-13	2.62e-09	chr21	42799133	42799793	+	exon
hsa_circ:chr21:42815715-42824796	5.31271	3.89e-11	2.86e-07	chr21	42815715	42824796	+	exon
hsa_circ:chr21:42830517-42830796	5.83218	8.1e-12	8.33e-08	chr21	42830517	42830796	+	exon
hsa_circ:chr22:18640325-18644702	3.4269	7.31e-07	0.00110426	chr22	18640325	18644702	+	exon
hsa_circ:chr22:18644557-18656609	3.25306	2.89e-06	0.00370788	chr22	18644557	18656609	+	exon
hsa_circ:chr22:36657642-36661902	2.9283	9.71e-06	0.0101842	chr22	36657642	36661902	+	exon
hsa_circ:chrUn_gl000220:104804-148839	-17.1085	5.44e-05	0.0404922	chrUn_gl000220	104804	148839	+	out exon
