# Supplementary material for: RNA-Seq Revealed a Circular RNA-microRNA-mRNA Regulatory Network in Hantaan Virus Infection
Source: Front Cell Infect Microbiol. 2020 Mar 13;10:97. doi: 10.3389/fcimb.2020.00097 (PMC7083127; doi:10.3389/fcimb.2020.00097)
Supplement: Supplementary file 3 [file Table_3.XLS]

## Sheet: DE miRNAs
Table S3. Differential expression profiles of miRNAs
miRNA	up/down	log2FoldChange	p-value
hsa-let-7a-3p	down	-1.0014	0.00537859
hsa-let-7e-3p	down	-1.0855	0.00343106
hsa-let-7f-2-3p	down	-1.2646	0.0351387
hsa-miR-106a-5p	up	1.7283	0.00505061
hsa-miR-1185-1-3p	down	-1.0172	0.032012
hsa-miR-1185-5p	up	1.0226	0.0343327
hsa-miR-1246	up	1.4453	1.86836e-05
hsa-miR-1294	down	-1.379	0.0141099
hsa-miR-1296-5p	down	-2.9364	0.00693924
hsa-miR-1303	down	-1.4555	0.0049796
hsa-miR-1304-3p	down	-1.2573	0.000558111
hsa-miR-1343-3p	down	-1.4956	0.00182166
hsa-miR-1-3p	up	7.1114	0.000643288
hsa-miR-149-5p	down	-2.2159	0.00330703
hsa-miR-186-5p	up	1.0013	9.21598e-05
hsa-miR-1910-5p	down	-1.3076	0.00534966
hsa-miR-199a-5p	down	-1.3954	0.00340688
hsa-miR-200a-3p	up	1.0748	0.0101352
hsa-miR-219b-5p	down	-5.3885	0.0106414
hsa-miR-221-3p	down	-1.1922	0.00162447
hsa-miR-2682-3p	down	-5.5558	0.00874556
hsa-miR-30c-5p	down	-1.3431	0.000176048
hsa-miR-3179	down	-5.5689	0.00909493
hsa-miR-3182	up	1.82	4.86439e-05
hsa-miR-330-5p	up	1.0153	0.000342564
hsa-miR-337-3p	down	-1.4992	0.00115154
hsa-miR-345-3p	down	-6.0157	0.00422901
hsa-miR-3607-3p	up	5.7377	0.00419597
hsa-miR-3614-5p	up	6.4789	1.09999e-13
hsa-miR-379-3p	down	-2.4356	1.90627e-07
hsa-miR-381-3p	down	-1.0043	0.00255281
hsa-miR-3912-3p	down	-5.4303	0.0104808
hsa-miR-411-3p	down	-2.2026	1.29335e-07
hsa-miR-4318	up	5.6968	0.00513341
hsa-miR-4448	up	1.1443	0.011231
hsa-miR-4456	up	6.4786	0.0219971
hsa-miR-4488	up	1.3277	0.003478
hsa-miR-4492	up	6.2344	0.00265618
hsa-miR-4516	up	6.4296	0.00183759
hsa-miR-4529-3p	up	1.2725	0.00108508
hsa-miR-4683	up	3.1687	0.00383591
hsa-miR-4717-3p	down	-5.5844	0.00760407
hsa-miR-4726-5p	down	-5.5113	0.00817484
hsa-miR-4999-5p	up	5.8585	0.00366822
hsa-miR-5004-3p	down	-5.327	0.0120131
hsa-miR-5009-5p	down	-5.5242	0.00991137
hsa-miR-5193	up	5.8669	0.00420125
hsa-miR-548b-5p	up	5.5692	0.00556775
hsa-miR-548f-3p	down	-5.689	0.00703349
hsa-miR-582-3p	down	-1.0306	0.0101571
hsa-miR-6501-5p	up	6.1171	0.00368188
hsa-miR-654-3p	down	-2.3001	5.14268e-08
hsa-miR-6724-5p	down	-6.1112	8.15616e-06
hsa-miR-6735-3p	down	-5.5211	0.00968285
hsa-miR-6758-3p	down	-5.5558	0.00865972
hsa-miR-6805-5p	up	5.5638	0.00547536
hsa-miR-6818-3p	down	-5.3923	0.0105148
hsa-miR-6859-5p	up	5.7993	0.00384222
hsa-miR-6877-5p	down	-6.4715	2.28123e-06
hsa-miR-6888-3p	down	-5.2547	0.0124131
hsa-miR-744-3p	down	-6.7259	0.00185924
hsa-miR-744-5p	down	-1.3985	5.29931e-05
hsa-miR-758-3p	down	-1.8476	7.90299e-06
hsa-miR-766-3p	down	-1.0127	0.0176918
hsa-miR-7705	up	5.6949	0.00522672
hsa-miR-877-3p	down	-1.2882	0.00256761
