# Supplementary material for: RNA-Seq Revealed a Circular RNA-microRNA-mRNA Regulatory Network in Hantaan Virus Infection
Source: Front Cell Infect Microbiol. 2020 Mar 13;10:97. doi: 10.3389/fcimb.2020.00097 (PMC7083127; doi:10.3389/fcimb.2020.00097)
Supplement: Supplementary file 4 [file Table_4.XLS]

## Sheet: miRNA-circRNA
Table S4. circRNA-miRNA pairs
circRNA	miRNA	Relation
circ_0000479	hsa-miR-1246	CMI
circ_0000479	hsa-miR-1304-3p	CMI
circ_0000479	hsa-miR-1343-3p	CMI
circ_0000479	hsa-miR-149-5p	CMI
circ_0000479	hsa-miR-186-5p	CMI
circ_0000479	hsa-miR-221-3p	CMI
circ_0000479	hsa-miR-3182	CMI
circ_0000479	hsa-miR-330-5p	CMI
circ_0000479	hsa-miR-337-3p	CMI
circ_0000479	hsa-miR-3614-5p	CMI
circ_0000479	hsa-miR-379-3p	CMI
circ_0000479	hsa-miR-381-3p	CMI
circ_0000479	hsa-miR-411-3p	CMI
circ_0000479	hsa-miR-654-3p	CMI
circ_0000479	hsa-miR-744-5p	CMI
circ_0000479	hsa-miR-758-3p	CMI
circ_0002470	hsa-miR-1246	CMI
circ_0002470	hsa-miR-1304-3p	CMI
circ_0002470	hsa-miR-1343-3p	CMI
circ_0002470	hsa-miR-3182	CMI
circ_0002470	hsa-miR-330-5p	CMI
circ_0002470	hsa-miR-337-3p	CMI
circ_0002470	hsa-miR-3614-5p	CMI
circ_0002470	hsa-miR-744-5p	CMI
circ_0002470	hsa-miR-758-3p	CMI
circ_0006132	hsa-miR-1304-3p	CMI
circ_0006132	hsa-miR-1343-3p	CMI
circ_0006132	hsa-miR-149-5p	CMI
circ_0006132	hsa-miR-186-5p	CMI
circ_0006132	hsa-miR-221-3p	CMI
circ_0006132	hsa-miR-3182	CMI
circ_0006132	hsa-miR-330-5p	CMI
circ_0006132	hsa-miR-337-3p	CMI
circ_0006132	hsa-miR-3614-5p	CMI
circ_0006132	hsa-miR-381-3p	CMI
circ_0006132	hsa-miR-744-5p	CMI
circ_0006132	hsa-miR-758-3p	CMI
circ_0007793	hsa-miR-1304-3p	CMI
circ_0007793	hsa-miR-1343-3p	CMI
circ_0007793	hsa-miR-149-5p	CMI
circ_0007793	hsa-miR-221-3p	CMI
circ_0007793	hsa-miR-330-5p	CMI
circ_0007793	hsa-miR-337-3p	CMI
circ_0007793	hsa-miR-3614-5p	CMI
circ_0007793	hsa-miR-744-5p	CMI
circ_0022228	hsa-miR-1343-3p	CMI
circ_0022228	hsa-miR-221-3p	CMI
circ_0022228	hsa-miR-654-3p	CMI
circ_0022228	hsa-miR-744-5p	CMI
circ_0046034	hsa-miR-1304-3p	CMI
circ_0046034	hsa-miR-1343-3p	CMI
circ_0046034	hsa-miR-149-5p	CMI
circ_0046034	hsa-miR-221-3p	CMI
circ_0046034	hsa-miR-3182	CMI
circ_0046034	hsa-miR-330-5p	CMI
circ_0046034	hsa-miR-337-3p	CMI
circ_0046034	hsa-miR-3614-5p	CMI
circ_0046034	hsa-miR-744-5p	CMI
circ_0046034	hsa-miR-758-3p	CMI
circ_0066996	hsa-miR-1246	CMI
circ_0066996	hsa-miR-1304-3p	CMI
circ_0066996	hsa-miR-1343-3p	CMI
circ_0066996	hsa-miR-149-5p	CMI
circ_0066996	hsa-miR-186-5p	CMI
circ_0066996	hsa-miR-221-3p	CMI
circ_0066996	hsa-miR-3182	CMI
circ_0066996	hsa-miR-330-5p	CMI
circ_0066996	hsa-miR-337-3p	CMI
circ_0066996	hsa-miR-3614-5p	CMI
circ_0066996	hsa-miR-379-3p	CMI
circ_0066996	hsa-miR-381-3p	CMI
circ_0066996	hsa-miR-411-3p	CMI
circ_0066996	hsa-miR-654-3p	CMI
circ_0066996	hsa-miR-744-5p	CMI
circ_0066996	hsa-miR-758-3p	CMI
circ_0073948	hsa-miR-1246	CMI
circ_0073948	hsa-miR-1304-3p	CMI
circ_0073948	hsa-miR-1343-3p	CMI
circ_0073948	hsa-miR-149-5p	CMI
circ_0073948	hsa-miR-186-5p	CMI
circ_0073948	hsa-miR-221-3p	CMI
circ_0073948	hsa-miR-3182	CMI
circ_0073948	hsa-miR-330-5p	CMI
circ_0073948	hsa-miR-337-3p	CMI
circ_0073948	hsa-miR-3614-5p	CMI
circ_0073948	hsa-miR-379-3p	CMI
circ_0073948	hsa-miR-381-3p	CMI
circ_0073948	hsa-miR-411-3p	CMI
circ_0073948	hsa-miR-654-3p	CMI
circ_0073948	hsa-miR-744-5p	CMI
circ_0073948	hsa-miR-758-3p	CMI
CMI: circRNA-miRNA interaction
