# Supplementary material for: RNA-Seq Revealed a Circular RNA-microRNA-mRNA Regulatory Network in Hantaan Virus Infection
Source: Front Cell Infect Microbiol. 2020 Mar 13;10:97. doi: 10.3389/fcimb.2020.00097 (PMC7083127; doi:10.3389/fcimb.2020.00097)
Supplement: Supplementary file 5 [file Table_5.XLS]

## Sheet: miRNA-mRNA
Table S5. miRNA-mRNA pairs
miRNA	Gene	up/down
hsa-miR-1246	CMPK2	gene-up
hsa-miR-1304-3p	CMPK2	gene-up
hsa-miR-149-5p	CMPK2	gene-up
hsa-miR-186-5p	CMPK2	gene-up
hsa-miR-221-3p	CMPK2	gene-up
hsa-miR-3182	CMPK2	gene-up
hsa-miR-330-5p	CMPK2	gene-up
hsa-miR-337-3p	CMPK2	gene-up
hsa-miR-3614-5p	CMPK2	gene-up
hsa-miR-379-3p	CMPK2	gene-up
hsa-miR-381-3p	CMPK2	gene-up
hsa-miR-411-3p	CMPK2	gene-up
hsa-miR-654-3p	CMPK2	gene-up
hsa-miR-744-5p	CMPK2	gene-up
hsa-miR-758-3p	CMPK2	gene-up
hsa-miR-149-5p	ISG15	gene-up
hsa-miR-1246	CXCL11	gene-up
hsa-miR-186-5p	CXCL11	gene-up
hsa-miR-221-3p	CXCL11	gene-up
hsa-miR-337-3p	CXCL11	gene-up
hsa-miR-3614-5p	CXCL11	gene-up
hsa-miR-379-3p	CXCL11	gene-up
hsa-miR-381-3p	CXCL11	gene-up
hsa-miR-411-3p	CXCL11	gene-up
hsa-miR-654-3p	CXCL11	gene-up
hsa-miR-1246	OASL	gene-up
hsa-miR-1304-3p	OASL	gene-up
hsa-miR-149-5p	OASL	gene-up
hsa-miR-337-3p	OASL	gene-up
hsa-miR-3614-5p	OASL	gene-up
hsa-miR-654-3p	OASL	gene-up
hsa-miR-744-5p	OASL	gene-up
hsa-miR-337-3p	IFI35	gene-up
hsa-miR-744-5p	IFI35	gene-up
hsa-miR-3614-5p	IFI6	gene-up
hsa-miR-744-5p	IFI6	gene-up
hsa-miR-758-3p	IFI6	gene-up
hsa-miR-221-3p	USP18	gene-up
hsa-miR-3182	USP18	gene-up
hsa-miR-337-3p	USP18	gene-up
hsa-miR-3614-5p	USP18	gene-up
hsa-miR-381-3p	USP18	gene-up
hsa-miR-654-3p	USP18	gene-up
hsa-miR-744-5p	USP18	gene-up
hsa-miR-186-5p	CXCL10	gene-up
hsa-miR-3182	CXCL10	gene-up
hsa-miR-330-5p	CXCL10	gene-up
hsa-miR-337-3p	CXCL10	gene-up
hsa-miR-379-3p	CXCL10	gene-up
hsa-miR-411-3p	CXCL10	gene-up
hsa-miR-744-5p	CXCL10	gene-up
hsa-miR-758-3p	CXCL10	gene-up
hsa-miR-1246	MX2	gene-up
hsa-miR-1304-3p	MX2	gene-up
hsa-miR-1343-3p	MX2	gene-up
hsa-miR-149-5p	MX2	gene-up
hsa-miR-186-5p	MX2	gene-up
hsa-miR-3182	MX2	gene-up
hsa-miR-330-5p	MX2	gene-up
hsa-miR-3614-5p	MX2	gene-up
hsa-miR-379-3p	MX2	gene-up
hsa-miR-381-3p	MX2	gene-up
hsa-miR-411-3p	MX2	gene-up
hsa-miR-654-3p	MX2	gene-up
hsa-miR-744-5p	MX2	gene-up
hsa-miR-758-3p	MX2	gene-up
hsa-miR-1343-3p	BATF2	gene-up
hsa-miR-149-5p	BATF2	gene-up
hsa-miR-186-5p	BATF2	gene-up
hsa-miR-3182	BATF2	gene-up
hsa-miR-330-5p	BATF2	gene-up
hsa-miR-337-3p	BATF2	gene-up
hsa-miR-3614-5p	BATF2	gene-up
hsa-miR-654-3p	BATF2	gene-up
hsa-miR-744-5p	BATF2	gene-up
hsa-miR-758-3p	BATF2	gene-up
hsa-miR-1304-3p	HELZ2	gene-up
hsa-miR-1343-3p	HELZ2	gene-up
hsa-miR-149-5p	HELZ2	gene-up
hsa-miR-744-5p	HELZ2	gene-up
hsa-miR-1246	IFIT1	gene-up
hsa-miR-1304-3p	IFIT1	gene-up
hsa-miR-1343-3p	IFIT1	gene-up
hsa-miR-149-5p	IFIT1	gene-up
hsa-miR-186-5p	IFIT1	gene-up
hsa-miR-221-3p	IFIT1	gene-up
hsa-miR-3182	IFIT1	gene-up
hsa-miR-337-3p	IFIT1	gene-up
hsa-miR-379-3p	IFIT1	gene-up
hsa-miR-381-3p	IFIT1	gene-up
hsa-miR-411-3p	IFIT1	gene-up
hsa-miR-744-5p	IFIT1	gene-up
hsa-miR-1246	DDX58	gene-up
hsa-miR-1304-3p	DDX58	gene-up
hsa-miR-149-5p	DDX58	gene-up
hsa-miR-186-5p	DDX58	gene-up
hsa-miR-221-3p	DDX58	gene-up
hsa-miR-3182	DDX58	gene-up
hsa-miR-330-5p	DDX58	gene-up
hsa-miR-381-3p	DDX58	gene-up
hsa-miR-411-3p	DDX58	gene-up
hsa-miR-654-3p	DDX58	gene-up
hsa-miR-1246	IFIT2	gene-up
hsa-miR-149-5p	IFIT2	gene-up
hsa-miR-186-5p	IFIT2	gene-up
hsa-miR-221-3p	IFIT2	gene-up
hsa-miR-3182	IFIT2	gene-up
hsa-miR-330-5p	IFIT2	gene-up
hsa-miR-337-3p	IFIT2	gene-up
hsa-miR-3614-5p	IFIT2	gene-up
hsa-miR-381-3p	IFIT2	gene-up
hsa-miR-411-3p	IFIT2	gene-up
hsa-miR-654-3p	IFIT2	gene-up
hsa-miR-744-5p	IFIT2	gene-up
hsa-miR-758-3p	IFIT2	gene-up
hsa-miR-1246	IFIT3	gene-up
hsa-miR-1304-3p	IFIT3	gene-up
hsa-miR-149-5p	IFIT3	gene-up
hsa-miR-221-3p	IFIT3	gene-up
hsa-miR-3182	IFIT3	gene-up
hsa-miR-337-3p	IFIT3	gene-up
hsa-miR-379-3p	IFIT3	gene-up
hsa-miR-411-3p	IFIT3	gene-up
hsa-miR-758-3p	IFIT3	gene-up
hsa-miR-1343-3p	IFI44	gene-up
hsa-miR-186-5p	IFI44	gene-up
hsa-miR-3182	IFI44	gene-up
hsa-miR-379-3p	IFI44	gene-up
hsa-miR-381-3p	IFI44	gene-up
hsa-miR-411-3p	IFI44	gene-up
hsa-miR-654-3p	IFI44	gene-up
hsa-miR-744-5p	IFI44	gene-up
hsa-miR-758-3p	IFI44	gene-up
hsa-miR-330-5p	IFI27	gene-up
hsa-miR-1246	SAMD9L	gene-up
hsa-miR-1343-3p	SAMD9L	gene-up
hsa-miR-149-5p	SAMD9L	gene-up
hsa-miR-186-5p	SAMD9L	gene-up
hsa-miR-3182	SAMD9L	gene-up
hsa-miR-330-5p	SAMD9L	gene-up
hsa-miR-337-3p	SAMD9L	gene-up
hsa-miR-758-3p	SAMD9L	gene-up
hsa-miR-1246	SAMD9	gene-up
hsa-miR-1304-3p	SAMD9	gene-up
hsa-miR-149-5p	SAMD9	gene-up
hsa-miR-186-5p	SAMD9	gene-up
hsa-miR-3182	SAMD9	gene-up
hsa-miR-337-3p	SAMD9	gene-up
hsa-miR-3614-5p	SAMD9	gene-up
hsa-miR-381-3p	SAMD9	gene-up
hsa-miR-654-3p	SAMD9	gene-up
hsa-miR-744-5p	SAMD9	gene-up
hsa-miR-330-5p	IRF7	gene-up
hsa-miR-1343-3p	ISG20	gene-up
hsa-miR-330-5p	ISG20	gene-up
hsa-miR-1246	IFIT5	gene-up
hsa-miR-1304-3p	IFIT5	gene-up
hsa-miR-1343-3p	IFIT5	gene-up
hsa-miR-186-5p	IFIT5	gene-up
hsa-miR-221-3p	IFIT5	gene-up
hsa-miR-3182	IFIT5	gene-up
hsa-miR-330-5p	IFIT5	gene-up
hsa-miR-379-3p	IFIT5	gene-up
hsa-miR-381-3p	IFIT5	gene-up
hsa-miR-411-3p	IFIT5	gene-up
hsa-miR-654-3p	IFIT5	gene-up
hsa-miR-744-5p	IFIT5	gene-up
hsa-miR-1343-3p	LY6E	gene-up
hsa-miR-149-5p	LY6E	gene-up
hsa-miR-221-3p	LY6E	gene-up
hsa-miR-3182	LY6E	gene-up
hsa-miR-330-5p	LY6E	gene-up
hsa-miR-337-3p	LY6E	gene-up
hsa-miR-3614-5p	LY6E	gene-up
hsa-miR-744-5p	LY6E	gene-up
hsa-miR-186-5p	IFIH1	gene-up
hsa-miR-1246	TLDC2	gene-up
hsa-miR-1343-3p	TLDC2	gene-up
hsa-miR-149-5p	TLDC2	gene-up
hsa-miR-186-5p	TLDC2	gene-up
hsa-miR-221-3p	TLDC2	gene-up
hsa-miR-3182	TLDC2	gene-up
hsa-miR-330-5p	TLDC2	gene-up
hsa-miR-337-3p	TLDC2	gene-up
hsa-miR-3614-5p	TLDC2	gene-up
hsa-miR-379-3p	TLDC2	gene-up
hsa-miR-381-3p	TLDC2	gene-up
hsa-miR-411-3p	TLDC2	gene-up
hsa-miR-654-3p	TLDC2	gene-up
hsa-miR-744-5p	TLDC2	gene-up
hsa-miR-758-3p	TLDC2	gene-up
hsa-miR-744-5p	HERC5	gene-up
hsa-miR-1246	GBP1	gene-up
hsa-miR-1304-3p	GBP1	gene-up
hsa-miR-186-5p	GBP1	gene-up
hsa-miR-221-3p	GBP1	gene-up
hsa-miR-3182	GBP1	gene-up
hsa-miR-330-5p	GBP1	gene-up
hsa-miR-337-3p	GBP1	gene-up
hsa-miR-3614-5p	GBP1	gene-up
hsa-miR-381-3p	GBP1	gene-up
hsa-miR-1246	SAMHD1	gene-up
hsa-miR-1304-3p	SAMHD1	gene-up
hsa-miR-1343-3p	SAMHD1	gene-up
hsa-miR-149-5p	SAMHD1	gene-up
hsa-miR-186-5p	SAMHD1	gene-up
hsa-miR-221-3p	SAMHD1	gene-up
hsa-miR-330-5p	SAMHD1	gene-up
hsa-miR-3614-5p	SAMHD1	gene-up
hsa-miR-379-3p	SAMHD1	gene-up
hsa-miR-381-3p	SAMHD1	gene-up
hsa-miR-411-3p	SAMHD1	gene-up
hsa-miR-654-3p	SAMHD1	gene-up
hsa-miR-744-5p	SAMHD1	gene-up
hsa-miR-1343-3p	PARP10	gene-up
hsa-miR-221-3p	PARP10	gene-up
hsa-miR-3182	PARP10	gene-up
hsa-miR-330-5p	PARP10	gene-up
hsa-miR-337-3p	PARP10	gene-up
hsa-miR-744-5p	PARP10	gene-up
hsa-miR-1343-3p	LGALS3BP	gene-up
hsa-miR-3182	LGALS3BP	gene-up
hsa-miR-330-5p	LGALS3BP	gene-up
hsa-miR-3614-5p	LGALS3BP	gene-up
hsa-miR-379-3p	LGALS3BP	gene-up
hsa-miR-411-3p	LGALS3BP	gene-up
hsa-miR-654-3p	LGALS3BP	gene-up
hsa-miR-758-3p	LGALS3BP	gene-up
hsa-miR-1246	HERC6	gene-up
hsa-miR-1343-3p	HERC6	gene-up
hsa-miR-149-5p	HERC6	gene-up
hsa-miR-3182	HERC6	gene-up
hsa-miR-330-5p	HERC6	gene-up
hsa-miR-337-3p	HERC6	gene-up
hsa-miR-379-3p	HERC6	gene-up
hsa-miR-411-3p	HERC6	gene-up
hsa-miR-1246	OAS2	gene-up
hsa-miR-1304-3p	OAS2	gene-up
hsa-miR-1343-3p	OAS2	gene-up
hsa-miR-149-5p	OAS2	gene-up
hsa-miR-186-5p	OAS2	gene-up
hsa-miR-221-3p	OAS2	gene-up
hsa-miR-3182	OAS2	gene-up
hsa-miR-330-5p	OAS2	gene-up
hsa-miR-337-3p	OAS2	gene-up
hsa-miR-3614-5p	OAS2	gene-up
hsa-miR-381-3p	OAS2	gene-up
hsa-miR-654-3p	OAS2	gene-up
hsa-miR-744-5p	OAS2	gene-up
hsa-miR-758-3p	OAS2	gene-up
hsa-miR-1343-3p	BST2	gene-up
hsa-miR-149-5p	BST2	gene-up
hsa-miR-330-5p	BST2	gene-up
hsa-miR-758-3p	BST2	gene-up
hsa-miR-1343-3p	LGALS9	gene-up
hsa-miR-330-5p	LGALS9	gene-up
hsa-miR-654-3p	LGALS9	gene-up
hsa-miR-1343-3p	TAP1	gene-up
hsa-miR-149-5p	TAP1	gene-up
hsa-miR-330-5p	TAP1	gene-up
hsa-miR-744-5p	TAP1	gene-up
hsa-miR-1246	STAT2	gene-up
hsa-miR-1304-3p	STAT2	gene-up
hsa-miR-1343-3p	STAT2	gene-up
hsa-miR-149-5p	STAT2	gene-up
hsa-miR-186-5p	STAT2	gene-up
hsa-miR-221-3p	STAT2	gene-up
hsa-miR-3182	STAT2	gene-up
hsa-miR-330-5p	STAT2	gene-up
hsa-miR-337-3p	STAT2	gene-up
hsa-miR-3614-5p	STAT2	gene-up
hsa-miR-379-3p	STAT2	gene-up
hsa-miR-381-3p	STAT2	gene-up
hsa-miR-654-3p	STAT2	gene-up
hsa-miR-744-5p	STAT2	gene-up
hsa-miR-1304-3p	XAF1	gene-up
hsa-miR-149-5p	XAF1	gene-up
hsa-miR-330-5p	XAF1	gene-up
hsa-miR-337-3p	XAF1	gene-up
hsa-miR-3614-5p	XAF1	gene-up
hsa-miR-654-3p	XAF1	gene-up
hsa-miR-744-5p	XAF1	gene-up
hsa-miR-758-3p	XAF1	gene-up
hsa-miR-1246	RTP4	gene-up
hsa-miR-1343-3p	TRIM21	gene-up
hsa-miR-186-5p	TRIM21	gene-up
hsa-miR-337-3p	TRIM21	gene-up
hsa-miR-381-3p	TRIM21	gene-up
hsa-miR-744-5p	TRIM21	gene-up
hsa-miR-758-3p	TRIM21	gene-up
hsa-miR-1246	RNF213	gene-up
hsa-miR-1304-3p	RNF213	gene-up
hsa-miR-1343-3p	RNF213	gene-up
hsa-miR-149-5p	RNF213	gene-up
hsa-miR-186-5p	RNF213	gene-up
hsa-miR-221-3p	RNF213	gene-up
hsa-miR-3182	RNF213	gene-up
hsa-miR-330-5p	RNF213	gene-up
hsa-miR-3614-5p	RNF213	gene-up
hsa-miR-379-3p	RNF213	gene-up
hsa-miR-381-3p	RNF213	gene-up
hsa-miR-411-3p	RNF213	gene-up
hsa-miR-654-3p	RNF213	gene-up
hsa-miR-744-5p	RNF213	gene-up
hsa-miR-758-3p	RNF213	gene-up
hsa-miR-1246	PARP9	gene-up
hsa-miR-1304-3p	PARP9	gene-up
hsa-miR-1343-3p	PARP9	gene-up
hsa-miR-149-5p	PARP9	gene-up
hsa-miR-186-5p	PARP9	gene-up
hsa-miR-221-3p	PARP9	gene-up
hsa-miR-3182	PARP9	gene-up
hsa-miR-330-5p	PARP9	gene-up
hsa-miR-337-3p	PARP9	gene-up
hsa-miR-3614-5p	PARP9	gene-up
hsa-miR-379-3p	PARP9	gene-up
hsa-miR-381-3p	PARP9	gene-up
hsa-miR-411-3p	PARP9	gene-up
hsa-miR-654-3p	PARP9	gene-up
hsa-miR-758-3p	PARP9	gene-up
hsa-miR-1246	RSAD2	gene-up
hsa-miR-1343-3p	RSAD2	gene-up
hsa-miR-149-5p	RSAD2	gene-up
hsa-miR-186-5p	RSAD2	gene-up
hsa-miR-221-3p	RSAD2	gene-up
hsa-miR-330-5p	RSAD2	gene-up
hsa-miR-337-3p	RSAD2	gene-up
hsa-miR-3614-5p	RSAD2	gene-up
hsa-miR-654-3p	RSAD2	gene-up
hsa-miR-744-5p	RSAD2	gene-up
hsa-miR-758-3p	RSAD2	gene-up
hsa-miR-1246	TRANK1	gene-up
hsa-miR-1304-3p	TRANK1	gene-up
hsa-miR-1343-3p	TRANK1	gene-up
hsa-miR-149-5p	TRANK1	gene-up
hsa-miR-186-5p	TRANK1	gene-up
hsa-miR-221-3p	TRANK1	gene-up
hsa-miR-3182	TRANK1	gene-up
hsa-miR-330-5p	TRANK1	gene-up
hsa-miR-3614-5p	TRANK1	gene-up
hsa-miR-379-3p	TRANK1	gene-up
hsa-miR-381-3p	TRANK1	gene-up
hsa-miR-654-3p	TRANK1	gene-up
hsa-miR-744-5p	TRANK1	gene-up
hsa-miR-758-3p	TRANK1	gene-up
hsa-miR-1343-3p	EPSTI1	gene-up
hsa-miR-186-5p	EPSTI1	gene-up
hsa-miR-221-3p	EPSTI1	gene-up
hsa-miR-3182	EPSTI1	gene-up
hsa-miR-379-3p	EPSTI1	gene-up
hsa-miR-381-3p	EPSTI1	gene-up
hsa-miR-411-3p	EPSTI1	gene-up
hsa-miR-654-3p	EPSTI1	gene-up
hsa-miR-744-5p	EPSTI1	gene-up
hsa-miR-758-3p	EPSTI1	gene-up
hsa-miR-149-5p	IFI30	gene-up
hsa-miR-3614-5p	IFI30	gene-up
hsa-miR-149-5p	DHX58	gene-up
hsa-miR-186-5p	DHX58	gene-up
hsa-miR-330-5p	DHX58	gene-up
hsa-miR-337-3p	DHX58	gene-up
hsa-miR-654-3p	DHX58	gene-up
hsa-miR-744-5p	DHX58	gene-up
hsa-miR-758-3p	DHX58	gene-up
hsa-miR-1304-3p	CCL5	gene-up
hsa-miR-1343-3p	CCL5	gene-up
hsa-miR-149-5p	CCL5	gene-up
hsa-miR-3182	CCL5	gene-up
hsa-miR-330-5p	CCL5	gene-up
hsa-miR-744-5p	CCL5	gene-up
hsa-miR-758-3p	CCL5	gene-up
hsa-miR-1246	STAT1	gene-up
hsa-miR-1304-3p	STAT1	gene-up
hsa-miR-1343-3p	STAT1	gene-up
hsa-miR-149-5p	STAT1	gene-up
hsa-miR-186-5p	STAT1	gene-up
hsa-miR-221-3p	STAT1	gene-up
hsa-miR-3182	STAT1	gene-up
hsa-miR-330-5p	STAT1	gene-up
hsa-miR-3614-5p	STAT1	gene-up
hsa-miR-379-3p	STAT1	gene-up
hsa-miR-381-3p	STAT1	gene-up
hsa-miR-411-3p	STAT1	gene-up
hsa-miR-744-5p	STAT1	gene-up
hsa-miR-758-3p	STAT1	gene-up
hsa-miR-744-5p	IFITM1	gene-up
hsa-miR-330-5p	UBE2L6	gene-up
hsa-miR-337-3p	UBE2L6	gene-up
hsa-miR-3614-5p	UBE2L6	gene-up
hsa-miR-379-3p	UBE2L6	gene-up
hsa-miR-381-3p	UBE2L6	gene-up
hsa-miR-411-3p	UBE2L6	gene-up
hsa-miR-758-3p	UBE2L6	gene-up
hsa-miR-1304-3p	IDO1	gene-up
hsa-miR-337-3p	IDO1	gene-up
hsa-miR-654-3p	IDO1	gene-up
hsa-miR-1246	PPM1K	gene-up
hsa-miR-1304-3p	PPM1K	gene-up
hsa-miR-1343-3p	PPM1K	gene-up
hsa-miR-149-5p	PPM1K	gene-up
hsa-miR-186-5p	PPM1K	gene-up
hsa-miR-221-3p	PPM1K	gene-up
hsa-miR-3182	PPM1K	gene-up
hsa-miR-337-3p	PPM1K	gene-up
hsa-miR-3614-5p	PPM1K	gene-up
hsa-miR-379-3p	PPM1K	gene-up
hsa-miR-381-3p	PPM1K	gene-up
hsa-miR-411-3p	PPM1K	gene-up
hsa-miR-654-3p	PPM1K	gene-up
hsa-miR-758-3p	PPM1K	gene-up
hsa-miR-1246	HLA-C	gene-up
hsa-miR-149-5p	HLA-C	gene-up
hsa-miR-3182	HLA-C	gene-up
hsa-miR-330-5p	HLA-C	gene-up
hsa-miR-3614-5p	HLA-C	gene-up
hsa-miR-411-3p	HLA-C	gene-up
hsa-miR-654-3p	HLA-C	gene-up
hsa-miR-744-5p	HLA-C	gene-up
hsa-miR-758-3p	HLA-C	gene-up
hsa-miR-1246	DTX3L	gene-up
hsa-miR-1304-3p	DTX3L	gene-up
hsa-miR-1343-3p	DTX3L	gene-up
hsa-miR-149-5p	DTX3L	gene-up
hsa-miR-186-5p	DTX3L	gene-up
hsa-miR-221-3p	DTX3L	gene-up
hsa-miR-3182	DTX3L	gene-up
hsa-miR-330-5p	DTX3L	gene-up
hsa-miR-337-3p	DTX3L	gene-up
hsa-miR-3614-5p	DTX3L	gene-up
hsa-miR-379-3p	DTX3L	gene-up
hsa-miR-381-3p	DTX3L	gene-up
hsa-miR-411-3p	DTX3L	gene-up
hsa-miR-654-3p	DTX3L	gene-up
hsa-miR-744-5p	DTX3L	gene-up
hsa-miR-758-3p	DTX3L	gene-up
hsa-miR-1246	PARP14	gene-up
hsa-miR-1343-3p	PARP14	gene-up
hsa-miR-149-5p	PARP14	gene-up
hsa-miR-186-5p	PARP14	gene-up
hsa-miR-221-3p	PARP14	gene-up
hsa-miR-3182	PARP14	gene-up
hsa-miR-330-5p	PARP14	gene-up
hsa-miR-337-3p	PARP14	gene-up
hsa-miR-3614-5p	PARP14	gene-up
hsa-miR-381-3p	PARP14	gene-up
hsa-miR-654-3p	PARP14	gene-up
hsa-miR-744-5p	PARP14	gene-up
hsa-miR-758-3p	PARP14	gene-up
hsa-miR-1246	NMI	gene-up
hsa-miR-186-5p	NMI	gene-up
hsa-miR-1246	FAM46A	gene-up
hsa-miR-1304-3p	FAM46A	gene-up
hsa-miR-1343-3p	FAM46A	gene-up
hsa-miR-149-5p	FAM46A	gene-up
hsa-miR-186-5p	FAM46A	gene-up
hsa-miR-221-3p	FAM46A	gene-up
hsa-miR-3182	FAM46A	gene-up
hsa-miR-330-5p	FAM46A	gene-up
hsa-miR-337-3p	FAM46A	gene-up
hsa-miR-3614-5p	FAM46A	gene-up
hsa-miR-381-3p	FAM46A	gene-up
hsa-miR-654-3p	FAM46A	gene-up
hsa-miR-744-5p	FAM46A	gene-up
hsa-miR-758-3p	FAM46A	gene-up
hsa-miR-1246	OAS3	gene-up
hsa-miR-1304-3p	OAS3	gene-up
hsa-miR-1343-3p	OAS3	gene-up
hsa-miR-149-5p	OAS3	gene-up
hsa-miR-186-5p	OAS3	gene-up
hsa-miR-221-3p	OAS3	gene-up
hsa-miR-3182	OAS3	gene-up
hsa-miR-330-5p	OAS3	gene-up
hsa-miR-337-3p	OAS3	gene-up
hsa-miR-3614-5p	OAS3	gene-up
hsa-miR-379-3p	OAS3	gene-up
hsa-miR-381-3p	OAS3	gene-up
hsa-miR-411-3p	OAS3	gene-up
hsa-miR-654-3p	OAS3	gene-up
hsa-miR-744-5p	OAS3	gene-up
hsa-miR-758-3p	OAS3	gene-up
hsa-miR-186-5p	TDRD7	gene-up
hsa-miR-221-3p	TDRD7	gene-up
hsa-miR-337-3p	TDRD7	gene-up
hsa-miR-1246	PLSCR1	gene-up
hsa-miR-1304-3p	PLSCR1	gene-up
hsa-miR-1343-3p	PLSCR1	gene-up
hsa-miR-149-5p	PLSCR1	gene-up
hsa-miR-186-5p	PLSCR1	gene-up
hsa-miR-221-3p	PLSCR1	gene-up
hsa-miR-3182	PLSCR1	gene-up
hsa-miR-337-3p	PLSCR1	gene-up
hsa-miR-3614-5p	PLSCR1	gene-up
hsa-miR-379-3p	PLSCR1	gene-up
hsa-miR-381-3p	PLSCR1	gene-up
hsa-miR-411-3p	PLSCR1	gene-up
hsa-miR-654-3p	PLSCR1	gene-up
hsa-miR-758-3p	PLSCR1	gene-up
hsa-miR-1304-3p	SP110	gene-up
hsa-miR-186-5p	SP110	gene-up
hsa-miR-3182	SP110	gene-up
hsa-miR-330-5p	SP110	gene-up
hsa-miR-337-3p	SP110	gene-up
hsa-miR-379-3p	SP110	gene-up
hsa-miR-411-3p	SP110	gene-up
hsa-miR-654-3p	SP110	gene-up
hsa-miR-744-5p	SP110	gene-up
hsa-miR-149-5p	DDX60	gene-up
hsa-miR-186-5p	DDX60	gene-up
hsa-miR-379-3p	DDX60	gene-up
hsa-miR-381-3p	DDX60	gene-up
hsa-miR-411-3p	DDX60	gene-up
hsa-miR-758-3p	DDX60	gene-up
hsa-miR-149-5p	MX1	gene-up
hsa-miR-654-3p	MX1	gene-up
hsa-miR-744-5p	MX1	gene-up
hsa-miR-758-3p	MX1	gene-up
hsa-miR-1304-3p	APOL1	gene-up
hsa-miR-1343-3p	APOL1	gene-up
hsa-miR-149-5p	APOL1	gene-up
hsa-miR-221-3p	APOL1	gene-up
hsa-miR-3182	APOL1	gene-up
hsa-miR-330-5p	APOL1	gene-up
hsa-miR-337-3p	APOL1	gene-up
hsa-miR-3614-5p	APOL1	gene-up
hsa-miR-381-3p	APOL1	gene-up
hsa-miR-654-3p	APOL1	gene-up
hsa-miR-744-5p	APOL1	gene-up
hsa-miR-758-3p	APOL1	gene-up
hsa-miR-1246	OAS1	gene-up
hsa-miR-1304-3p	OAS1	gene-up
hsa-miR-1343-3p	OAS1	gene-up
hsa-miR-186-5p	OAS1	gene-up
hsa-miR-330-5p	OAS1	gene-up
hsa-miR-337-3p	OAS1	gene-up
hsa-miR-654-3p	OAS1	gene-up
hsa-miR-744-5p	OAS1	gene-up
hsa-miR-758-3p	OAS1	gene-up
hsa-miR-1246	TRIM22	gene-up
hsa-miR-1343-3p	TRIM22	gene-up
hsa-miR-186-5p	TRIM22	gene-up
hsa-miR-3182	TRIM22	gene-up
hsa-miR-330-5p	TRIM22	gene-up
hsa-miR-381-3p	TRIM22	gene-up
hsa-miR-654-3p	TRIM22	gene-up
hsa-miR-744-5p	TRIM22	gene-up
hsa-miR-758-3p	TRIM22	gene-up
hsa-miR-1246	EIF2AK2	gene-up
hsa-miR-1304-3p	EIF2AK2	gene-up
hsa-miR-1343-3p	EIF2AK2	gene-up
hsa-miR-149-5p	EIF2AK2	gene-up
hsa-miR-186-5p	EIF2AK2	gene-up
hsa-miR-221-3p	EIF2AK2	gene-up
hsa-miR-3182	EIF2AK2	gene-up
hsa-miR-330-5p	EIF2AK2	gene-up
hsa-miR-337-3p	EIF2AK2	gene-up
hsa-miR-3614-5p	EIF2AK2	gene-up
hsa-miR-379-3p	EIF2AK2	gene-up
hsa-miR-381-3p	EIF2AK2	gene-up
hsa-miR-411-3p	EIF2AK2	gene-up
hsa-miR-654-3p	EIF2AK2	gene-up
hsa-miR-758-3p	EIF2AK2	gene-up
hsa-miR-330-5p	PHF11	gene-up
hsa-miR-3614-5p	PHF11	gene-up
hsa-miR-744-5p	PHF11	gene-up
hsa-miR-758-3p	PHF11	gene-up
hsa-miR-1246	SECTM1	gene-up
hsa-miR-1304-3p	SECTM1	gene-up
hsa-miR-1343-3p	SECTM1	gene-up
hsa-miR-149-5p	SECTM1	gene-up
hsa-miR-186-5p	SECTM1	gene-up
hsa-miR-3182	SECTM1	gene-up
hsa-miR-330-5p	SECTM1	gene-up
hsa-miR-3614-5p	SECTM1	gene-up
hsa-miR-381-3p	SECTM1	gene-up
hsa-miR-744-5p	SECTM1	gene-up
hsa-miR-758-3p	SECTM1	gene-up
hsa-miR-1246	CX3CL1	gene-up
hsa-miR-1304-3p	CX3CL1	gene-up
hsa-miR-1343-3p	CX3CL1	gene-up
hsa-miR-149-5p	CX3CL1	gene-up
hsa-miR-186-5p	CX3CL1	gene-up
hsa-miR-221-3p	CX3CL1	gene-up
hsa-miR-3182	CX3CL1	gene-up
hsa-miR-330-5p	CX3CL1	gene-up
hsa-miR-337-3p	CX3CL1	gene-up
hsa-miR-3614-5p	CX3CL1	gene-up
hsa-miR-381-3p	CX3CL1	gene-up
hsa-miR-654-3p	CX3CL1	gene-up
hsa-miR-744-5p	CX3CL1	gene-up
hsa-miR-758-3p	CX3CL1	gene-up
hsa-miR-186-5p	LAP3	gene-up
hsa-miR-330-5p	LAP3	gene-up
hsa-miR-379-3p	LAP3	gene-up
hsa-miR-381-3p	LAP3	gene-up
hsa-miR-411-3p	LAP3	gene-up
hsa-miR-1246	TRIM14	gene-up
hsa-miR-1304-3p	TRIM14	gene-up
hsa-miR-1343-3p	TRIM14	gene-up
hsa-miR-149-5p	TRIM14	gene-up
hsa-miR-186-5p	TRIM14	gene-up
hsa-miR-221-3p	TRIM14	gene-up
hsa-miR-3182	TRIM14	gene-up
hsa-miR-330-5p	TRIM14	gene-up
hsa-miR-3614-5p	TRIM14	gene-up
hsa-miR-379-3p	TRIM14	gene-up
hsa-miR-411-3p	TRIM14	gene-up
hsa-miR-654-3p	TRIM14	gene-up
hsa-miR-744-5p	TRIM14	gene-up
hsa-miR-758-3p	TRIM14	gene-up
hsa-miR-1343-3p	SLC25A28	gene-up
hsa-miR-149-5p	SLC25A28	gene-up
hsa-miR-330-5p	SLC25A28	gene-up
hsa-miR-3614-5p	SLC25A28	gene-up
hsa-miR-758-3p	SLC25A28	gene-up
hsa-miR-149-5p	B2M	gene-up
hsa-miR-186-5p	B2M	gene-up
hsa-miR-221-3p	B2M	gene-up
hsa-miR-337-3p	B2M	gene-up
hsa-miR-379-3p	B2M	gene-up
hsa-miR-381-3p	B2M	gene-up
hsa-miR-411-3p	B2M	gene-up
hsa-miR-1343-3p	IFITM3	gene-up
hsa-miR-149-5p	IFITM3	gene-up
hsa-miR-330-5p	IFITM3	gene-up
hsa-miR-744-5p	IFITM3	gene-up
hsa-miR-1343-3p	DDX60L	gene-up
hsa-miR-186-5p	DDX60L	gene-up
hsa-miR-221-3p	DDX60L	gene-up
hsa-miR-3614-5p	DDX60L	gene-up
hsa-miR-381-3p	DDX60L	gene-up
hsa-miR-654-3p	DDX60L	gene-up
hsa-miR-758-3p	DDX60L	gene-up
hsa-miR-1246	C19orf66	gene-up
hsa-miR-1343-3p	C19orf66	gene-up
hsa-miR-149-5p	C19orf66	gene-up
hsa-miR-186-5p	C19orf66	gene-up
hsa-miR-221-3p	C19orf66	gene-up
hsa-miR-330-5p	C19orf66	gene-up
hsa-miR-337-3p	C19orf66	gene-up
hsa-miR-3614-5p	C19orf66	gene-up
hsa-miR-654-3p	C19orf66	gene-up
hsa-miR-744-5p	C19orf66	gene-up
hsa-miR-758-3p	C19orf66	gene-up
hsa-miR-3182	CFB	gene-up
hsa-miR-3614-5p	CFB	gene-up
hsa-miR-654-3p	CFB	gene-up
hsa-miR-1246	PNPT1	gene-up
hsa-miR-1304-3p	PNPT1	gene-up
hsa-miR-1343-3p	PNPT1	gene-up
hsa-miR-149-5p	PNPT1	gene-up
hsa-miR-186-5p	PNPT1	gene-up
hsa-miR-221-3p	PNPT1	gene-up
hsa-miR-3182	PNPT1	gene-up
hsa-miR-330-5p	PNPT1	gene-up
hsa-miR-337-3p	PNPT1	gene-up
hsa-miR-379-3p	PNPT1	gene-up
hsa-miR-381-3p	PNPT1	gene-up
hsa-miR-411-3p	PNPT1	gene-up
hsa-miR-654-3p	PNPT1	gene-up
hsa-miR-744-5p	PNPT1	gene-up
hsa-miR-758-3p	PNPT1	gene-up
hsa-miR-1304-3p	IFI44L	gene-up
hsa-miR-149-5p	IFI44L	gene-up
hsa-miR-186-5p	IFI44L	gene-up
hsa-miR-221-3p	IFI44L	gene-up
hsa-miR-3182	IFI44L	gene-up
hsa-miR-330-5p	IFI44L	gene-up
hsa-miR-337-3p	IFI44L	gene-up
hsa-miR-3614-5p	IFI44L	gene-up
hsa-miR-379-3p	IFI44L	gene-up
hsa-miR-381-3p	IFI44L	gene-up
hsa-miR-411-3p	IFI44L	gene-up
hsa-miR-654-3p	IFI44L	gene-up
hsa-miR-186-5p	TLR3	gene-up
hsa-miR-3614-5p	TLR3	gene-up
hsa-miR-381-3p	TLR3	gene-up
hsa-miR-744-5p	TLR3	gene-up
hsa-miR-758-3p	TLR3	gene-up
hsa-miR-1343-3p	HLA-A	gene-up
hsa-miR-186-5p	HLA-A	gene-up
hsa-miR-3182	HLA-A	gene-up
hsa-miR-330-5p	HLA-A	gene-up
hsa-miR-337-3p	HLA-A	gene-up
hsa-miR-3614-5p	HLA-A	gene-up
hsa-miR-381-3p	HLA-A	gene-up
hsa-miR-654-3p	HLA-A	gene-up
hsa-miR-744-5p	HLA-A	gene-up
hsa-miR-1304-3p	MLKL	gene-up
hsa-miR-3182	MLKL	gene-up
hsa-miR-758-3p	MLKL	gene-up
hsa-miR-1304-3p	GBP5	gene-up
hsa-miR-1343-3p	GBP5	gene-up
hsa-miR-149-5p	GBP5	gene-up
hsa-miR-186-5p	GBP5	gene-up
hsa-miR-221-3p	GBP5	gene-up
hsa-miR-3182	GBP5	gene-up
hsa-miR-330-5p	GBP5	gene-up
hsa-miR-337-3p	GBP5	gene-up
hsa-miR-3614-5p	GBP5	gene-up
hsa-miR-379-3p	GBP5	gene-up
hsa-miR-381-3p	GBP5	gene-up
hsa-miR-411-3p	GBP5	gene-up
hsa-miR-744-5p	GBP5	gene-up
hsa-miR-758-3p	GBP5	gene-up
hsa-miR-149-5p	UNC93B1	gene-up
hsa-miR-186-5p	UNC93B1	gene-up
hsa-miR-3182	UNC93B1	gene-up
hsa-miR-330-5p	UNC93B1	gene-up
hsa-miR-744-5p	UNC93B1	gene-up
hsa-miR-758-3p	UNC93B1	gene-up
hsa-miR-1246	SP100	gene-up
hsa-miR-149-5p	SP100	gene-up
hsa-miR-186-5p	SP100	gene-up
hsa-miR-221-3p	SP100	gene-up
hsa-miR-3182	SP100	gene-up
hsa-miR-330-5p	SP100	gene-up
hsa-miR-337-3p	SP100	gene-up
hsa-miR-379-3p	SP100	gene-up
hsa-miR-381-3p	SP100	gene-up
hsa-miR-411-3p	SP100	gene-up
hsa-miR-654-3p	SP100	gene-up
hsa-miR-744-5p	SP100	gene-up
hsa-miR-758-3p	SP100	gene-up
hsa-miR-1343-3p	NLRC5	gene-up
hsa-miR-149-5p	NLRC5	gene-up
hsa-miR-186-5p	NLRC5	gene-up
hsa-miR-221-3p	NLRC5	gene-up
hsa-miR-3182	NLRC5	gene-up
hsa-miR-330-5p	NLRC5	gene-up
hsa-miR-3614-5p	NLRC5	gene-up
hsa-miR-379-3p	NLRC5	gene-up
hsa-miR-411-3p	NLRC5	gene-up
hsa-miR-654-3p	NLRC5	gene-up
hsa-miR-744-5p	NLRC5	gene-up
hsa-miR-758-3p	NLRC5	gene-up
hsa-miR-1246	ADAR	gene-up
hsa-miR-1304-3p	ADAR	gene-up
hsa-miR-149-5p	ADAR	gene-up
hsa-miR-186-5p	ADAR	gene-up
hsa-miR-221-3p	ADAR	gene-up
hsa-miR-3182	ADAR	gene-up
hsa-miR-330-5p	ADAR	gene-up
hsa-miR-337-3p	ADAR	gene-up
hsa-miR-3614-5p	ADAR	gene-up
hsa-miR-654-3p	ADAR	gene-up
hsa-miR-744-5p	ADAR	gene-up
hsa-miR-758-3p	ADAR	gene-up
hsa-miR-1246	GBP3	gene-up
hsa-miR-1343-3p	GBP3	gene-up
hsa-miR-149-5p	GBP3	gene-up
hsa-miR-186-5p	GBP3	gene-up
hsa-miR-3182	GBP3	gene-up
hsa-miR-330-5p	GBP3	gene-up
hsa-miR-337-3p	GBP3	gene-up
hsa-miR-3614-5p	GBP3	gene-up
hsa-miR-654-3p	GBP3	gene-up
hsa-miR-758-3p	GBP3	gene-up
hsa-miR-1246	TMEM140	gene-up
hsa-miR-1304-3p	TMEM140	gene-up
hsa-miR-1343-3p	TMEM140	gene-up
hsa-miR-149-5p	TMEM140	gene-up
hsa-miR-221-3p	TMEM140	gene-up
hsa-miR-3182	TMEM140	gene-up
hsa-miR-330-5p	TMEM140	gene-up
hsa-miR-381-3p	TMEM140	gene-up
hsa-miR-654-3p	TMEM140	gene-up
hsa-miR-744-5p	TMEM140	gene-up
hsa-miR-758-3p	TMEM140	gene-up
hsa-miR-1304-3p	ZNFX1	gene-up
hsa-miR-1343-3p	ZNFX1	gene-up
hsa-miR-149-5p	ZNFX1	gene-up
hsa-miR-186-5p	ZNFX1	gene-up
hsa-miR-3182	ZNFX1	gene-up
hsa-miR-330-5p	ZNFX1	gene-up
hsa-miR-337-3p	ZNFX1	gene-up
hsa-miR-3614-5p	ZNFX1	gene-up
hsa-miR-379-3p	ZNFX1	gene-up
hsa-miR-411-3p	ZNFX1	gene-up
hsa-miR-654-3p	ZNFX1	gene-up
hsa-miR-744-5p	ZNFX1	gene-up
hsa-miR-1246	GBP4	gene-up
hsa-miR-1304-3p	GBP4	gene-up
hsa-miR-1343-3p	GBP4	gene-up
hsa-miR-149-5p	GBP4	gene-up
hsa-miR-186-5p	GBP4	gene-up
hsa-miR-221-3p	GBP4	gene-up
hsa-miR-3182	GBP4	gene-up
hsa-miR-330-5p	GBP4	gene-up
hsa-miR-337-3p	GBP4	gene-up
hsa-miR-3614-5p	GBP4	gene-up
hsa-miR-379-3p	GBP4	gene-up
hsa-miR-381-3p	GBP4	gene-up
hsa-miR-411-3p	GBP4	gene-up
hsa-miR-654-3p	GBP4	gene-up
hsa-miR-744-5p	GBP4	gene-up
hsa-miR-758-3p	GBP4	gene-up
hsa-miR-1343-3p	APOL2	gene-up
hsa-miR-149-5p	APOL2	gene-up
hsa-miR-221-3p	APOL2	gene-up
hsa-miR-3182	APOL2	gene-up
hsa-miR-330-5p	APOL2	gene-up
hsa-miR-337-3p	APOL2	gene-up
hsa-miR-3614-5p	APOL2	gene-up
hsa-miR-381-3p	APOL2	gene-up
hsa-miR-654-3p	APOL2	gene-up
hsa-miR-744-5p	APOL2	gene-up
hsa-miR-758-3p	APOL2	gene-up
hsa-miR-149-5p	HLA-B	gene-up
hsa-miR-330-5p	HLA-B	gene-up
hsa-miR-381-3p	HLA-B	gene-up
hsa-miR-744-5p	HLA-B	gene-up
hsa-miR-758-3p	HLA-B	gene-up
hsa-miR-744-5p	SLC15A3	gene-up
hsa-miR-1246	CMTR1	gene-up
hsa-miR-1343-3p	CMTR1	gene-up
hsa-miR-149-5p	CMTR1	gene-up
hsa-miR-186-5p	CMTR1	gene-up
hsa-miR-3182	CMTR1	gene-up
hsa-miR-330-5p	CMTR1	gene-up
hsa-miR-337-3p	CMTR1	gene-up
hsa-miR-3614-5p	CMTR1	gene-up
hsa-miR-744-5p	CMTR1	gene-up
hsa-miR-1304-3p	FBXO6	gene-up
hsa-miR-149-5p	FBXO6	gene-up
hsa-miR-221-3p	FBXO6	gene-up
hsa-miR-3182	FBXO6	gene-up
hsa-miR-330-5p	FBXO6	gene-up
hsa-miR-3614-5p	FBXO6	gene-up
hsa-miR-758-3p	FBXO6	gene-up
hsa-miR-1246	TRIM25	gene-up
hsa-miR-1304-3p	TRIM25	gene-up
hsa-miR-1343-3p	TRIM25	gene-up
hsa-miR-149-5p	TRIM25	gene-up
hsa-miR-186-5p	TRIM25	gene-up
hsa-miR-221-3p	TRIM25	gene-up
hsa-miR-3182	TRIM25	gene-up
hsa-miR-330-5p	TRIM25	gene-up
hsa-miR-337-3p	TRIM25	gene-up
hsa-miR-3614-5p	TRIM25	gene-up
hsa-miR-379-3p	TRIM25	gene-up
hsa-miR-381-3p	TRIM25	gene-up
hsa-miR-411-3p	TRIM25	gene-up
hsa-miR-654-3p	TRIM25	gene-up
hsa-miR-744-5p	TRIM25	gene-up
hsa-miR-758-3p	TRIM25	gene-up
hsa-miR-1246	SLFN5	gene-up
hsa-miR-1304-3p	SLFN5	gene-up
hsa-miR-1343-3p	SLFN5	gene-up
hsa-miR-149-5p	SLFN5	gene-up
hsa-miR-186-5p	SLFN5	gene-up
hsa-miR-221-3p	SLFN5	gene-up
hsa-miR-3182	SLFN5	gene-up
hsa-miR-330-5p	SLFN5	gene-up
hsa-miR-337-3p	SLFN5	gene-up
hsa-miR-3614-5p	SLFN5	gene-up
hsa-miR-379-3p	SLFN5	gene-up
hsa-miR-411-3p	SLFN5	gene-up
hsa-miR-654-3p	SLFN5	gene-up
hsa-miR-744-5p	SLFN5	gene-up
hsa-miR-758-3p	SLFN5	gene-up
hsa-miR-1246	SPATS2L	gene-up
hsa-miR-1304-3p	SPATS2L	gene-up
hsa-miR-1343-3p	SPATS2L	gene-up
hsa-miR-149-5p	SPATS2L	gene-up
hsa-miR-186-5p	SPATS2L	gene-up
hsa-miR-221-3p	SPATS2L	gene-up
hsa-miR-3182	SPATS2L	gene-up
hsa-miR-330-5p	SPATS2L	gene-up
hsa-miR-337-3p	SPATS2L	gene-up
hsa-miR-3614-5p	SPATS2L	gene-up
hsa-miR-379-3p	SPATS2L	gene-up
hsa-miR-411-3p	SPATS2L	gene-up
hsa-miR-654-3p	SPATS2L	gene-up
hsa-miR-744-5p	SPATS2L	gene-up
hsa-miR-758-3p	SPATS2L	gene-up
hsa-miR-1304-3p	PARP12	gene-up
hsa-miR-1343-3p	PARP12	gene-up
hsa-miR-149-5p	PARP12	gene-up
hsa-miR-186-5p	PARP12	gene-up
hsa-miR-221-3p	PARP12	gene-up
hsa-miR-3182	PARP12	gene-up
hsa-miR-330-5p	PARP12	gene-up
hsa-miR-3614-5p	PARP12	gene-up
hsa-miR-411-3p	PARP12	gene-up
hsa-miR-744-5p	PARP12	gene-up
hsa-miR-758-3p	PARP12	gene-up
hsa-miR-1246	TAP2	gene-up
hsa-miR-1304-3p	TAP2	gene-up
hsa-miR-1343-3p	TAP2	gene-up
hsa-miR-186-5p	TAP2	gene-up
hsa-miR-221-3p	TAP2	gene-up
hsa-miR-3182	TAP2	gene-up
hsa-miR-330-5p	TAP2	gene-up
hsa-miR-337-3p	TAP2	gene-up
hsa-miR-3614-5p	TAP2	gene-up
hsa-miR-379-3p	TAP2	gene-up
hsa-miR-381-3p	TAP2	gene-up
hsa-miR-411-3p	TAP2	gene-up
hsa-miR-654-3p	TAP2	gene-up
hsa-miR-744-5p	TAP2	gene-up
hsa-miR-758-3p	TAP2	gene-up
hsa-miR-1246	TNFAIP3	gene-up
hsa-miR-1343-3p	TNFAIP3	gene-up
hsa-miR-149-5p	TNFAIP3	gene-up
hsa-miR-186-5p	TNFAIP3	gene-up
hsa-miR-221-3p	TNFAIP3	gene-up
hsa-miR-3182	TNFAIP3	gene-up
hsa-miR-330-5p	TNFAIP3	gene-up
hsa-miR-337-3p	TNFAIP3	gene-up
hsa-miR-3614-5p	TNFAIP3	gene-up
hsa-miR-379-3p	TNFAIP3	gene-up
hsa-miR-381-3p	TNFAIP3	gene-up
hsa-miR-411-3p	TNFAIP3	gene-up
hsa-miR-654-3p	TNFAIP3	gene-up
hsa-miR-744-5p	TNFAIP3	gene-up
hsa-miR-758-3p	TNFAIP3	gene-up
hsa-miR-149-5p	MOV10	gene-up
hsa-miR-330-5p	MOV10	gene-up
hsa-miR-1246	IRF9	gene-up
hsa-miR-186-5p	IRF9	gene-up
hsa-miR-330-5p	IRF9	gene-up
hsa-miR-744-5p	UBA7	gene-up
hsa-miR-1246	PLA1A	gene-up
hsa-miR-186-5p	PLA1A	gene-up
hsa-miR-744-5p	PLA1A	gene-up
hsa-miR-1246	EIF4B	gene-down
hsa-miR-1304-3p	EIF4B	gene-down
hsa-miR-1343-3p	EIF4B	gene-down
hsa-miR-149-5p	EIF4B	gene-down
hsa-miR-186-5p	EIF4B	gene-down
hsa-miR-221-3p	EIF4B	gene-down
hsa-miR-330-5p	EIF4B	gene-down
hsa-miR-337-3p	EIF4B	gene-down
hsa-miR-3614-5p	EIF4B	gene-down
hsa-miR-654-3p	EIF4B	gene-down
hsa-miR-744-5p	EIF4B	gene-down
hsa-miR-1246	H1F0	gene-up
hsa-miR-1304-3p	H1F0	gene-up
hsa-miR-1343-3p	H1F0	gene-up
hsa-miR-149-5p	H1F0	gene-up
hsa-miR-186-5p	H1F0	gene-up
hsa-miR-221-3p	H1F0	gene-up
hsa-miR-3614-5p	H1F0	gene-up
hsa-miR-379-3p	H1F0	gene-up
hsa-miR-381-3p	H1F0	gene-up
hsa-miR-411-3p	H1F0	gene-up
hsa-miR-744-5p	H1F0	gene-up
hsa-miR-1246	GMPR	gene-up
hsa-miR-186-5p	GMPR	gene-up
hsa-miR-3182	GMPR	gene-up
hsa-miR-330-5p	GMPR	gene-up
hsa-miR-3614-5p	GMPR	gene-up
hsa-miR-744-5p	GMPR	gene-up
hsa-miR-758-3p	GMPR	gene-up
hsa-miR-1343-3p	ANGPTL6	gene-up
hsa-miR-186-5p	ANGPTL6	gene-up
hsa-miR-221-3p	ANGPTL6	gene-up
hsa-miR-330-5p	ANGPTL6	gene-up
hsa-miR-1246	GCH1	gene-up
hsa-miR-149-5p	GCH1	gene-up
hsa-miR-186-5p	GCH1	gene-up
hsa-miR-330-5p	GCH1	gene-up
hsa-miR-337-3p	GCH1	gene-up
hsa-miR-3614-5p	GCH1	gene-up
hsa-miR-381-3p	GCH1	gene-up
hsa-miR-654-3p	GCH1	gene-up
hsa-miR-744-5p	GCH1	gene-up
hsa-miR-3614-5p	IFI16	gene-up
hsa-miR-1246	BTN3A3	gene-up
hsa-miR-1343-3p	BTN3A3	gene-up
hsa-miR-149-5p	BTN3A3	gene-up
hsa-miR-186-5p	BTN3A3	gene-up
hsa-miR-221-3p	BTN3A3	gene-up
hsa-miR-330-5p	BTN3A3	gene-up
hsa-miR-337-3p	BTN3A3	gene-up
hsa-miR-3614-5p	BTN3A3	gene-up
hsa-miR-379-3p	BTN3A3	gene-up
hsa-miR-411-3p	BTN3A3	gene-up
hsa-miR-654-3p	BTN3A3	gene-up
hsa-miR-744-5p	BTN3A3	gene-up
hsa-miR-758-3p	BTN3A3	gene-up
hsa-miR-1304-3p	ETV7	gene-up
hsa-miR-1343-3p	ETV7	gene-up
hsa-miR-149-5p	ETV7	gene-up
hsa-miR-330-5p	ETV7	gene-up
hsa-miR-337-3p	ETV7	gene-up
hsa-miR-3614-5p	ETV7	gene-up
hsa-miR-654-3p	ETV7	gene-up
hsa-miR-744-5p	ETV7	gene-up
hsa-miR-1246	PML	gene-up
hsa-miR-1304-3p	PML	gene-up
hsa-miR-1343-3p	PML	gene-up
hsa-miR-149-5p	PML	gene-up
hsa-miR-186-5p	PML	gene-up
hsa-miR-221-3p	PML	gene-up
hsa-miR-3182	PML	gene-up
hsa-miR-330-5p	PML	gene-up
hsa-miR-337-3p	PML	gene-up
hsa-miR-3614-5p	PML	gene-up
hsa-miR-379-3p	PML	gene-up
hsa-miR-411-3p	PML	gene-up
hsa-miR-654-3p	PML	gene-up
hsa-miR-744-5p	PML	gene-up
hsa-miR-758-3p	PML	gene-up
hsa-miR-1246	APOL6	gene-up
hsa-miR-1304-3p	APOL6	gene-up
hsa-miR-1343-3p	APOL6	gene-up
hsa-miR-149-5p	APOL6	gene-up
hsa-miR-186-5p	APOL6	gene-up
hsa-miR-221-3p	APOL6	gene-up
hsa-miR-3182	APOL6	gene-up
hsa-miR-330-5p	APOL6	gene-up
hsa-miR-337-3p	APOL6	gene-up
hsa-miR-3614-5p	APOL6	gene-up
hsa-miR-379-3p	APOL6	gene-up
hsa-miR-381-3p	APOL6	gene-up
hsa-miR-411-3p	APOL6	gene-up
hsa-miR-654-3p	APOL6	gene-up
hsa-miR-744-5p	APOL6	gene-up
hsa-miR-758-3p	APOL6	gene-up
hsa-miR-1343-3p	PLEKHA4	gene-up
hsa-miR-3182	PLEKHA4	gene-up
hsa-miR-330-5p	PLEKHA4	gene-up
hsa-miR-654-3p	PLEKHA4	gene-up
hsa-miR-1246	MYD88	gene-up
hsa-miR-1304-3p	MYD88	gene-up
hsa-miR-1343-3p	MYD88	gene-up
hsa-miR-149-5p	MYD88	gene-up
hsa-miR-221-3p	MYD88	gene-up
hsa-miR-330-5p	MYD88	gene-up
hsa-miR-337-3p	MYD88	gene-up
hsa-miR-3614-5p	MYD88	gene-up
hsa-miR-381-3p	MYD88	gene-up
hsa-miR-654-3p	MYD88	gene-up
hsa-miR-744-5p	MYD88	gene-up
hsa-miR-758-3p	MYD88	gene-up
hsa-miR-1343-3p	PSMB8	gene-up
hsa-miR-149-5p	PSMB8	gene-up
hsa-miR-330-5p	PSMB8	gene-up
hsa-miR-744-5p	PSMB8	gene-up
hsa-miR-1246	MAP2	gene-up
hsa-miR-1304-3p	MAP2	gene-up
hsa-miR-1343-3p	MAP2	gene-up
hsa-miR-149-5p	MAP2	gene-up
hsa-miR-186-5p	MAP2	gene-up
hsa-miR-3182	MAP2	gene-up
hsa-miR-330-5p	MAP2	gene-up
hsa-miR-337-3p	MAP2	gene-up
hsa-miR-3614-5p	MAP2	gene-up
hsa-miR-379-3p	MAP2	gene-up
hsa-miR-381-3p	MAP2	gene-up
hsa-miR-411-3p	MAP2	gene-up
hsa-miR-654-3p	MAP2	gene-up
hsa-miR-744-5p	MAP2	gene-up
hsa-miR-758-3p	MAP2	gene-up
hsa-miR-1246	LAMP3	gene-up
hsa-miR-1304-3p	LAMP3	gene-up
hsa-miR-1343-3p	LAMP3	gene-up
hsa-miR-149-5p	LAMP3	gene-up
hsa-miR-186-5p	LAMP3	gene-up
hsa-miR-221-3p	LAMP3	gene-up
hsa-miR-3182	LAMP3	gene-up
hsa-miR-330-5p	LAMP3	gene-up
hsa-miR-337-3p	LAMP3	gene-up
hsa-miR-3614-5p	LAMP3	gene-up
hsa-miR-381-3p	LAMP3	gene-up
hsa-miR-654-3p	LAMP3	gene-up
hsa-miR-744-5p	LAMP3	gene-up
hsa-miR-758-3p	LAMP3	gene-up
hsa-miR-221-3p	HLA-F	gene-up
hsa-miR-758-3p	HLA-F	gene-up
hsa-miR-1246	ATF3	gene-up
hsa-miR-1304-3p	ATF3	gene-up
hsa-miR-1343-3p	ATF3	gene-up
hsa-miR-149-5p	ATF3	gene-up
hsa-miR-186-5p	ATF3	gene-up
hsa-miR-221-3p	ATF3	gene-up
hsa-miR-3182	ATF3	gene-up
hsa-miR-330-5p	ATF3	gene-up
hsa-miR-337-3p	ATF3	gene-up
hsa-miR-3614-5p	ATF3	gene-up
hsa-miR-381-3p	ATF3	gene-up
hsa-miR-654-3p	ATF3	gene-up
hsa-miR-744-5p	ATF3	gene-up
hsa-miR-1304-3p	ZC3HAV1	gene-up
hsa-miR-1343-3p	ZC3HAV1	gene-up
hsa-miR-149-5p	ZC3HAV1	gene-up
hsa-miR-186-5p	ZC3HAV1	gene-up
hsa-miR-221-3p	ZC3HAV1	gene-up
hsa-miR-3182	ZC3HAV1	gene-up
hsa-miR-330-5p	ZC3HAV1	gene-up
hsa-miR-337-3p	ZC3HAV1	gene-up
hsa-miR-3614-5p	ZC3HAV1	gene-up
hsa-miR-379-3p	ZC3HAV1	gene-up
hsa-miR-381-3p	ZC3HAV1	gene-up
hsa-miR-411-3p	ZC3HAV1	gene-up
hsa-miR-654-3p	ZC3HAV1	gene-up
hsa-miR-744-5p	ZC3HAV1	gene-up
hsa-miR-758-3p	ZC3HAV1	gene-up
hsa-miR-1246	NCOA7	gene-up
hsa-miR-1304-3p	NCOA7	gene-up
hsa-miR-1343-3p	NCOA7	gene-up
hsa-miR-149-5p	NCOA7	gene-up
hsa-miR-186-5p	NCOA7	gene-up
hsa-miR-221-3p	NCOA7	gene-up
hsa-miR-3182	NCOA7	gene-up
hsa-miR-330-5p	NCOA7	gene-up
hsa-miR-3614-5p	NCOA7	gene-up
hsa-miR-379-3p	NCOA7	gene-up
hsa-miR-381-3p	NCOA7	gene-up
hsa-miR-411-3p	NCOA7	gene-up
hsa-miR-654-3p	NCOA7	gene-up
hsa-miR-744-5p	NCOA7	gene-up
hsa-miR-758-3p	NCOA7	gene-up
hsa-miR-1246	APOL3	gene-up
hsa-miR-1304-3p	APOL3	gene-up
hsa-miR-1343-3p	APOL3	gene-up
hsa-miR-149-5p	APOL3	gene-up
hsa-miR-186-5p	APOL3	gene-up
hsa-miR-221-3p	APOL3	gene-up
hsa-miR-3182	APOL3	gene-up
hsa-miR-330-5p	APOL3	gene-up
hsa-miR-337-3p	APOL3	gene-up
hsa-miR-3614-5p	APOL3	gene-up
hsa-miR-381-3p	APOL3	gene-up
hsa-miR-744-5p	APOL3	gene-up
hsa-miR-758-3p	APOL3	gene-up
hsa-miR-1246	PTGS2	gene-up
hsa-miR-149-5p	PTGS2	gene-up
hsa-miR-186-5p	PTGS2	gene-up
hsa-miR-3182	PTGS2	gene-up
hsa-miR-330-5p	PTGS2	gene-up
hsa-miR-337-3p	PTGS2	gene-up
hsa-miR-379-3p	PTGS2	gene-up
hsa-miR-381-3p	PTGS2	gene-up
hsa-miR-654-3p	PTGS2	gene-up
hsa-miR-744-5p	PTGS2	gene-up
hsa-miR-758-3p	PTGS2	gene-up
hsa-miR-1304-3p	CD68	gene-up
hsa-miR-1343-3p	CD68	gene-up
hsa-miR-149-5p	CD68	gene-up
hsa-miR-330-5p	CD68	gene-up
hsa-miR-3614-5p	CD68	gene-up
hsa-miR-744-5p	CD68	gene-up
hsa-miR-1246	TNFSF13B	gene-up
hsa-miR-221-3p	TNFSF13B	gene-up
hsa-miR-3182	TNFSF13B	gene-up
hsa-miR-379-3p	TNFSF13B	gene-up
hsa-miR-411-3p	TNFSF13B	gene-up
hsa-miR-1304-3p	RARRES3	gene-up
hsa-miR-1343-3p	RARRES3	gene-up
hsa-miR-186-5p	RARRES3	gene-up
hsa-miR-330-5p	RARRES3	gene-up
hsa-miR-337-3p	RARRES3	gene-up
hsa-miR-654-3p	RARRES3	gene-up
hsa-miR-758-3p	RARRES3	gene-up
hsa-miR-1246	IRF1	gene-up
hsa-miR-1304-3p	IRF1	gene-up
hsa-miR-1343-3p	IRF1	gene-up
hsa-miR-149-5p	IRF1	gene-up
hsa-miR-221-3p	IRF1	gene-up
hsa-miR-3182	IRF1	gene-up
hsa-miR-330-5p	IRF1	gene-up
hsa-miR-337-3p	IRF1	gene-up
hsa-miR-3614-5p	IRF1	gene-up
hsa-miR-654-3p	IRF1	gene-up
hsa-miR-744-5p	IRF1	gene-up
hsa-miR-758-3p	IRF1	gene-up
hsa-miR-149-5p	THEMIS2	gene-up
hsa-miR-221-3p	THEMIS2	gene-up
hsa-miR-330-5p	THEMIS2	gene-up
hsa-miR-744-5p	THEMIS2	gene-up
hsa-miR-744-5p	TREX1	gene-up
hsa-miR-1304-3p	ICAM1	gene-up
hsa-miR-186-5p	ICAM1	gene-up
hsa-miR-221-3p	ICAM1	gene-up
hsa-miR-3182	ICAM1	gene-up
hsa-miR-330-5p	ICAM1	gene-up
hsa-miR-337-3p	ICAM1	gene-up
hsa-miR-3614-5p	ICAM1	gene-up
hsa-miR-381-3p	ICAM1	gene-up
hsa-miR-654-3p	ICAM1	gene-up
hsa-miR-744-5p	ICAM1	gene-up
hsa-miR-758-3p	ICAM1	gene-up
hsa-miR-1304-3p	BTN3A2	gene-up
hsa-miR-1343-3p	BTN3A2	gene-up
hsa-miR-149-5p	BTN3A2	gene-up
hsa-miR-186-5p	BTN3A2	gene-up
hsa-miR-221-3p	BTN3A2	gene-up
hsa-miR-3182	BTN3A2	gene-up
hsa-miR-330-5p	BTN3A2	gene-up
hsa-miR-337-3p	BTN3A2	gene-up
hsa-miR-3614-5p	BTN3A2	gene-up
hsa-miR-379-3p	BTN3A2	gene-up
hsa-miR-411-3p	BTN3A2	gene-up
hsa-miR-654-3p	BTN3A2	gene-up
hsa-miR-744-5p	BTN3A2	gene-up
hsa-miR-758-3p	BTN3A2	gene-up
hsa-miR-1246	TNFRSF10D	gene-down
hsa-miR-1304-3p	TNFRSF10D	gene-down
hsa-miR-1343-3p	TNFRSF10D	gene-down
hsa-miR-149-5p	TNFRSF10D	gene-down
hsa-miR-186-5p	TNFRSF10D	gene-down
hsa-miR-3182	TNFRSF10D	gene-down
hsa-miR-330-5p	TNFRSF10D	gene-down
hsa-miR-337-3p	TNFRSF10D	gene-down
hsa-miR-3614-5p	TNFRSF10D	gene-down
hsa-miR-379-3p	TNFRSF10D	gene-down
hsa-miR-381-3p	TNFRSF10D	gene-down
hsa-miR-411-3p	TNFRSF10D	gene-down
hsa-miR-654-3p	TNFRSF10D	gene-down
hsa-miR-744-5p	TNFRSF10D	gene-down
hsa-miR-758-3p	TNFRSF10D	gene-down
hsa-miR-149-5p	JADE2	gene-up
hsa-miR-381-3p	JADE2	gene-up
hsa-miR-758-3p	JADE2	gene-up
hsa-miR-1343-3p	TMEM62	gene-up
hsa-miR-149-5p	TMEM62	gene-up
hsa-miR-221-3p	TMEM62	gene-up
hsa-miR-3182	TMEM62	gene-up
hsa-miR-330-5p	TMEM62	gene-up
hsa-miR-1246	CASP1	gene-up
hsa-miR-1343-3p	CASP1	gene-up
hsa-miR-186-5p	CASP1	gene-up
hsa-miR-3182	CASP1	gene-up
hsa-miR-330-5p	CASP1	gene-up
hsa-miR-337-3p	CASP1	gene-up
hsa-miR-654-3p	CASP1	gene-up
hsa-miR-744-5p	CASP1	gene-up
hsa-miR-758-3p	CASP1	gene-up
hsa-miR-1246	PRRG4	gene-up
hsa-miR-1304-3p	PRRG4	gene-up
hsa-miR-1343-3p	PRRG4	gene-up
hsa-miR-149-5p	PRRG4	gene-up
hsa-miR-186-5p	PRRG4	gene-up
hsa-miR-221-3p	PRRG4	gene-up
hsa-miR-3182	PRRG4	gene-up
hsa-miR-330-5p	PRRG4	gene-up
hsa-miR-337-3p	PRRG4	gene-up
hsa-miR-3614-5p	PRRG4	gene-up
hsa-miR-379-3p	PRRG4	gene-up
hsa-miR-381-3p	PRRG4	gene-up
hsa-miR-411-3p	PRRG4	gene-up
hsa-miR-654-3p	PRRG4	gene-up
hsa-miR-744-5p	PRRG4	gene-up
hsa-miR-758-3p	PRRG4	gene-up
hsa-miR-1246	ACO1	gene-down
hsa-miR-1304-3p	ACO1	gene-down
hsa-miR-1343-3p	ACO1	gene-down
hsa-miR-149-5p	ACO1	gene-down
hsa-miR-186-5p	ACO1	gene-down
hsa-miR-3182	ACO1	gene-down
hsa-miR-330-5p	ACO1	gene-down
hsa-miR-337-3p	ACO1	gene-down
hsa-miR-3614-5p	ACO1	gene-down
hsa-miR-381-3p	ACO1	gene-down
hsa-miR-654-3p	ACO1	gene-down
hsa-miR-744-5p	ACO1	gene-down
hsa-miR-758-3p	ACO1	gene-down
hsa-miR-1343-3p	GATSL2	gene-down
hsa-miR-186-5p	GATSL2	gene-down
hsa-miR-3182	GATSL2	gene-down
hsa-miR-330-5p	GATSL2	gene-down
hsa-miR-3614-5p	GATSL2	gene-down
hsa-miR-744-5p	GATSL2	gene-down
hsa-miR-1343-3p	MAL2	gene-down
hsa-miR-149-5p	MAL2	gene-down
hsa-miR-186-5p	MAL2	gene-down
hsa-miR-221-3p	MAL2	gene-down
hsa-miR-3182	MAL2	gene-down
hsa-miR-330-5p	MAL2	gene-down
hsa-miR-337-3p	MAL2	gene-down
hsa-miR-379-3p	MAL2	gene-down
hsa-miR-381-3p	MAL2	gene-down
hsa-miR-411-3p	MAL2	gene-down
hsa-miR-654-3p	MAL2	gene-down
hsa-miR-758-3p	MAL2	gene-down
hsa-miR-1246	ANGPTL1	gene-up
hsa-miR-1304-3p	ANGPTL1	gene-up
hsa-miR-186-5p	ANGPTL1	gene-up
hsa-miR-221-3p	ANGPTL1	gene-up
hsa-miR-3182	ANGPTL1	gene-up
hsa-miR-330-5p	ANGPTL1	gene-up
hsa-miR-3614-5p	ANGPTL1	gene-up
hsa-miR-379-3p	ANGPTL1	gene-up
hsa-miR-411-3p	ANGPTL1	gene-up
hsa-miR-744-5p	ANGPTL1	gene-up
hsa-miR-1246	GTPBP1	gene-up
hsa-miR-1304-3p	GTPBP1	gene-up
hsa-miR-1343-3p	GTPBP1	gene-up
hsa-miR-149-5p	GTPBP1	gene-up
hsa-miR-186-5p	GTPBP1	gene-up
hsa-miR-221-3p	GTPBP1	gene-up
hsa-miR-3182	GTPBP1	gene-up
hsa-miR-330-5p	GTPBP1	gene-up
hsa-miR-337-3p	GTPBP1	gene-up
hsa-miR-3614-5p	GTPBP1	gene-up
hsa-miR-379-3p	GTPBP1	gene-up
hsa-miR-381-3p	GTPBP1	gene-up
hsa-miR-411-3p	GTPBP1	gene-up
hsa-miR-654-3p	GTPBP1	gene-up
hsa-miR-744-5p	GTPBP1	gene-up
hsa-miR-758-3p	GTPBP1	gene-up
hsa-miR-1246	BTN3A1	gene-up
hsa-miR-1343-3p	BTN3A1	gene-up
hsa-miR-149-5p	BTN3A1	gene-up
hsa-miR-186-5p	BTN3A1	gene-up
hsa-miR-221-3p	BTN3A1	gene-up
hsa-miR-330-5p	BTN3A1	gene-up
hsa-miR-337-3p	BTN3A1	gene-up
hsa-miR-3614-5p	BTN3A1	gene-up
hsa-miR-379-3p	BTN3A1	gene-up
hsa-miR-411-3p	BTN3A1	gene-up
hsa-miR-654-3p	BTN3A1	gene-up
hsa-miR-744-5p	BTN3A1	gene-up
hsa-miR-758-3p	BTN3A1	gene-up
hsa-miR-1246	SAT1	gene-up
hsa-miR-149-5p	SAT1	gene-up
hsa-miR-186-5p	SAT1	gene-up
hsa-miR-221-3p	SAT1	gene-up
hsa-miR-379-3p	SAT1	gene-up
hsa-miR-411-3p	SAT1	gene-up
hsa-miR-744-5p	SAT1	gene-up
hsa-miR-186-5p	CCL20	gene-up
hsa-miR-221-3p	CCL20	gene-up
hsa-miR-654-3p	CCL20	gene-up
hsa-miR-744-5p	CCL20	gene-up
hsa-miR-1246	NT5E	gene-up
hsa-miR-1304-3p	NT5E	gene-up
hsa-miR-1343-3p	NT5E	gene-up
hsa-miR-149-5p	NT5E	gene-up
hsa-miR-186-5p	NT5E	gene-up
hsa-miR-330-5p	NT5E	gene-up
hsa-miR-337-3p	NT5E	gene-up
hsa-miR-3614-5p	NT5E	gene-up
hsa-miR-379-3p	NT5E	gene-up
hsa-miR-411-3p	NT5E	gene-up
hsa-miR-654-3p	NT5E	gene-up
hsa-miR-744-5p	NT5E	gene-up
hsa-miR-758-3p	NT5E	gene-up
hsa-miR-1246	LGMN	gene-up
hsa-miR-1304-3p	LGMN	gene-up
hsa-miR-1343-3p	LGMN	gene-up
hsa-miR-221-3p	LGMN	gene-up
hsa-miR-3182	LGMN	gene-up
hsa-miR-330-5p	LGMN	gene-up
hsa-miR-3614-5p	LGMN	gene-up
hsa-miR-379-3p	LGMN	gene-up
hsa-miR-381-3p	LGMN	gene-up
hsa-miR-411-3p	LGMN	gene-up
hsa-miR-654-3p	LGMN	gene-up
hsa-miR-744-5p	LGMN	gene-up
hsa-miR-758-3p	LGMN	gene-up
hsa-miR-1246	VCAM1	gene-up
hsa-miR-1304-3p	VCAM1	gene-up
hsa-miR-186-5p	VCAM1	gene-up
hsa-miR-221-3p	VCAM1	gene-up
hsa-miR-379-3p	VCAM1	gene-up
hsa-miR-381-3p	VCAM1	gene-up
hsa-miR-411-3p	VCAM1	gene-up
hsa-miR-744-5p	VCAM1	gene-up
hsa-miR-758-3p	VCAM1	gene-up
hsa-miR-1246	GOLM1	gene-up
hsa-miR-1304-3p	GOLM1	gene-up
hsa-miR-1343-3p	GOLM1	gene-up
hsa-miR-149-5p	GOLM1	gene-up
hsa-miR-221-3p	GOLM1	gene-up
hsa-miR-330-5p	GOLM1	gene-up
hsa-miR-337-3p	GOLM1	gene-up
hsa-miR-3614-5p	GOLM1	gene-up
hsa-miR-381-3p	GOLM1	gene-up
hsa-miR-654-3p	GOLM1	gene-up
hsa-miR-744-5p	GOLM1	gene-up
hsa-miR-758-3p	GOLM1	gene-up
hsa-miR-1246	KLF4	gene-up
hsa-miR-1304-3p	KLF4	gene-up
hsa-miR-149-5p	KLF4	gene-up
hsa-miR-186-5p	KLF4	gene-up
hsa-miR-221-3p	KLF4	gene-up
hsa-miR-3182	KLF4	gene-up
hsa-miR-337-3p	KLF4	gene-up
hsa-miR-3614-5p	KLF4	gene-up
hsa-miR-381-3p	KLF4	gene-up
hsa-miR-654-3p	KLF4	gene-up
hsa-miR-1246	TAPBP	gene-up
hsa-miR-1304-3p	TAPBP	gene-up
hsa-miR-1343-3p	TAPBP	gene-up
hsa-miR-149-5p	TAPBP	gene-up
hsa-miR-186-5p	TAPBP	gene-up
hsa-miR-221-3p	TAPBP	gene-up
hsa-miR-3182	TAPBP	gene-up
hsa-miR-330-5p	TAPBP	gene-up
hsa-miR-379-3p	TAPBP	gene-up
hsa-miR-381-3p	TAPBP	gene-up
hsa-miR-411-3p	TAPBP	gene-up
hsa-miR-744-5p	TAPBP	gene-up
hsa-miR-758-3p	TAPBP	gene-up
hsa-miR-1304-3p	IL15RA	gene-up
hsa-miR-1343-3p	IL15RA	gene-up
hsa-miR-3182	IL15RA	gene-up
hsa-miR-330-5p	IL15RA	gene-up
hsa-miR-381-3p	IL15RA	gene-up
hsa-miR-744-5p	IL15RA	gene-up
hsa-miR-1246	ANKFY1	gene-up
hsa-miR-1304-3p	ANKFY1	gene-up
hsa-miR-1343-3p	ANKFY1	gene-up
hsa-miR-149-5p	ANKFY1	gene-up
hsa-miR-186-5p	ANKFY1	gene-up
hsa-miR-221-3p	ANKFY1	gene-up
hsa-miR-3182	ANKFY1	gene-up
hsa-miR-330-5p	ANKFY1	gene-up
hsa-miR-337-3p	ANKFY1	gene-up
hsa-miR-3614-5p	ANKFY1	gene-up
hsa-miR-379-3p	ANKFY1	gene-up
hsa-miR-381-3p	ANKFY1	gene-up
hsa-miR-411-3p	ANKFY1	gene-up
hsa-miR-654-3p	ANKFY1	gene-up
hsa-miR-744-5p	ANKFY1	gene-up
hsa-miR-758-3p	ANKFY1	gene-up
hsa-miR-1304-3p	TRIM38	gene-up
hsa-miR-149-5p	TRIM38	gene-up
hsa-miR-186-5p	TRIM38	gene-up
hsa-miR-3182	TRIM38	gene-up
hsa-miR-330-5p	TRIM38	gene-up
hsa-miR-337-3p	TRIM38	gene-up
hsa-miR-3614-5p	TRIM38	gene-up
hsa-miR-381-3p	TRIM38	gene-up
hsa-miR-654-3p	TRIM38	gene-up
hsa-miR-758-3p	TRIM38	gene-up
hsa-miR-1246	TXNIP	gene-up
hsa-miR-149-5p	TXNIP	gene-up
hsa-miR-186-5p	TXNIP	gene-up
hsa-miR-221-3p	TXNIP	gene-up
hsa-miR-330-5p	TXNIP	gene-up
hsa-miR-337-3p	TXNIP	gene-up
hsa-miR-379-3p	TXNIP	gene-up
hsa-miR-381-3p	TXNIP	gene-up
hsa-miR-411-3p	TXNIP	gene-up
hsa-miR-744-5p	TXNIP	gene-up
hsa-miR-758-3p	TXNIP	gene-up
hsa-miR-149-5p	PSME1	gene-up
hsa-miR-186-5p	PSME1	gene-up
hsa-miR-3182	PSME1	gene-up
hsa-miR-330-5p	PSME1	gene-up
hsa-miR-337-3p	PSME1	gene-up
hsa-miR-379-3p	PSME1	gene-up
hsa-miR-411-3p	PSME1	gene-up
hsa-miR-1246	PI4K2B	gene-up
hsa-miR-1304-3p	PI4K2B	gene-up
hsa-miR-1343-3p	PI4K2B	gene-up
hsa-miR-186-5p	PI4K2B	gene-up
hsa-miR-3182	PI4K2B	gene-up
hsa-miR-330-5p	PI4K2B	gene-up
hsa-miR-379-3p	PI4K2B	gene-up
hsa-miR-381-3p	PI4K2B	gene-up
hsa-miR-411-3p	PI4K2B	gene-up
hsa-miR-758-3p	PI4K2B	gene-up
hsa-miR-379-3p	RPL7	gene-down
hsa-miR-411-3p	RPL7	gene-down
hsa-miR-1246	EIF3L	gene-down
hsa-miR-1304-3p	EIF3L	gene-down
hsa-miR-1343-3p	EIF3L	gene-down
hsa-miR-149-5p	EIF3L	gene-down
hsa-miR-221-3p	EIF3L	gene-down
hsa-miR-330-5p	EIF3L	gene-down
hsa-miR-3614-5p	EIF3L	gene-down
hsa-miR-381-3p	EIF3L	gene-down
hsa-miR-744-5p	EIF3L	gene-down
hsa-miR-758-3p	EIF3L	gene-down
hsa-miR-1246	TNFSF10	gene-up
hsa-miR-1343-3p	TNFSF10	gene-up
hsa-miR-149-5p	TNFSF10	gene-up
hsa-miR-186-5p	TNFSF10	gene-up
hsa-miR-221-3p	TNFSF10	gene-up
hsa-miR-3182	TNFSF10	gene-up
hsa-miR-337-3p	TNFSF10	gene-up
hsa-miR-3614-5p	TNFSF10	gene-up
hsa-miR-654-3p	TNFSF10	gene-up
hsa-miR-744-5p	TNFSF10	gene-up
hsa-miR-758-3p	TNFSF10	gene-up
hsa-miR-1246	TLR2	gene-up
hsa-miR-186-5p	TLR2	gene-up
hsa-miR-221-3p	TLR2	gene-up
hsa-miR-654-3p	TLR2	gene-up
hsa-miR-1246	HES4	gene-up
hsa-miR-1343-3p	HES4	gene-up
hsa-miR-149-5p	HES4	gene-up
hsa-miR-221-3p	HES4	gene-up
hsa-miR-330-5p	HES4	gene-up
hsa-miR-654-3p	HES4	gene-up
hsa-miR-744-5p	HES4	gene-up
hsa-miR-1246	CHMP5	gene-up
hsa-miR-186-5p	CHMP5	gene-up
hsa-miR-3182	CHMP5	gene-up
hsa-miR-337-3p	CHMP5	gene-up
hsa-miR-379-3p	CHMP5	gene-up
hsa-miR-381-3p	CHMP5	gene-up
hsa-miR-411-3p	CHMP5	gene-up
hsa-miR-744-5p	CHMP5	gene-up
hsa-miR-1246	TRIM56	gene-up
hsa-miR-1304-3p	TRIM56	gene-up
hsa-miR-1343-3p	TRIM56	gene-up
hsa-miR-149-5p	TRIM56	gene-up
hsa-miR-221-3p	TRIM56	gene-up
hsa-miR-3182	TRIM56	gene-up
hsa-miR-330-5p	TRIM56	gene-up
hsa-miR-337-3p	TRIM56	gene-up
hsa-miR-3614-5p	TRIM56	gene-up
hsa-miR-654-3p	TRIM56	gene-up
hsa-miR-744-5p	TRIM56	gene-up
hsa-miR-1246	RNF114	gene-up
hsa-miR-1304-3p	RNF114	gene-up
hsa-miR-1343-3p	RNF114	gene-up
hsa-miR-149-5p	RNF114	gene-up
hsa-miR-186-5p	RNF114	gene-up
hsa-miR-3182	RNF114	gene-up
hsa-miR-330-5p	RNF114	gene-up
hsa-miR-337-3p	RNF114	gene-up
hsa-miR-3614-5p	RNF114	gene-up
hsa-miR-379-3p	RNF114	gene-up
hsa-miR-381-3p	RNF114	gene-up
hsa-miR-411-3p	RNF114	gene-up
hsa-miR-654-3p	RNF114	gene-up
hsa-miR-744-5p	RNF114	gene-up
hsa-miR-758-3p	RNF114	gene-up
hsa-miR-149-5p	PMAIP1	gene-up
hsa-miR-186-5p	PMAIP1	gene-up
hsa-miR-221-3p	PMAIP1	gene-up
hsa-miR-3182	PMAIP1	gene-up
hsa-miR-330-5p	PMAIP1	gene-up
hsa-miR-337-3p	PMAIP1	gene-up
hsa-miR-379-3p	PMAIP1	gene-up
hsa-miR-381-3p	PMAIP1	gene-up
hsa-miR-411-3p	PMAIP1	gene-up
hsa-miR-654-3p	PMAIP1	gene-up
hsa-miR-758-3p	PMAIP1	gene-up
hsa-miR-1343-3p	RPS3A	gene-down
hsa-miR-186-5p	RPS3A	gene-down
hsa-miR-3182	RPS3A	gene-down
hsa-miR-337-3p	RPS3A	gene-down
hsa-miR-654-3p	RPS3A	gene-down
hsa-miR-1246	IL7R	gene-up
hsa-miR-1304-3p	IL7R	gene-up
hsa-miR-1343-3p	IL7R	gene-up
hsa-miR-149-5p	IL7R	gene-up
hsa-miR-186-5p	IL7R	gene-up
hsa-miR-221-3p	IL7R	gene-up
hsa-miR-3182	IL7R	gene-up
hsa-miR-330-5p	IL7R	gene-up
hsa-miR-337-3p	IL7R	gene-up
hsa-miR-3614-5p	IL7R	gene-up
hsa-miR-379-3p	IL7R	gene-up
hsa-miR-381-3p	IL7R	gene-up
hsa-miR-411-3p	IL7R	gene-up
hsa-miR-654-3p	IL7R	gene-up
hsa-miR-744-5p	IL7R	gene-up
hsa-miR-758-3p	IL7R	gene-up
hsa-miR-1246	CTSS	gene-up
hsa-miR-1304-3p	CTSS	gene-up
hsa-miR-1343-3p	CTSS	gene-up
hsa-miR-149-5p	CTSS	gene-up
hsa-miR-186-5p	CTSS	gene-up
hsa-miR-3182	CTSS	gene-up
hsa-miR-330-5p	CTSS	gene-up
hsa-miR-337-3p	CTSS	gene-up
hsa-miR-379-3p	CTSS	gene-up
hsa-miR-381-3p	CTSS	gene-up
hsa-miR-411-3p	CTSS	gene-up
hsa-miR-654-3p	CTSS	gene-up
hsa-miR-744-5p	CTSS	gene-up
hsa-miR-758-3p	CTSS	gene-up
hsa-miR-1246	OGFR	gene-up
hsa-miR-149-5p	OGFR	gene-up
hsa-miR-3182	OGFR	gene-up
hsa-miR-744-5p	OGFR	gene-up
hsa-miR-1246	C1S	gene-up
hsa-miR-1304-3p	C1S	gene-up
hsa-miR-1343-3p	C1S	gene-up
hsa-miR-186-5p	C1S	gene-up
hsa-miR-3182	C1S	gene-up
hsa-miR-330-5p	C1S	gene-up
hsa-miR-149-5p	AGRN	gene-up
hsa-miR-330-5p	AGRN	gene-up
hsa-miR-744-5p	AGRN	gene-up
hsa-miR-1246	HLA-DOB	gene-up
hsa-miR-1304-3p	HLA-DOB	gene-up
hsa-miR-1343-3p	HLA-DOB	gene-up
hsa-miR-149-5p	HLA-DOB	gene-up
hsa-miR-186-5p	HLA-DOB	gene-up
hsa-miR-3182	HLA-DOB	gene-up
hsa-miR-330-5p	HLA-DOB	gene-up
hsa-miR-337-3p	HLA-DOB	gene-up
hsa-miR-379-3p	HLA-DOB	gene-up
hsa-miR-411-3p	HLA-DOB	gene-up
hsa-miR-654-3p	HLA-DOB	gene-up
hsa-miR-186-5p	MDK	gene-up
hsa-miR-330-5p	MDK	gene-up
hsa-miR-744-5p	MDK	gene-up
hsa-miR-1343-3p	RBCK1	gene-up
hsa-miR-149-5p	RBCK1	gene-up
hsa-miR-186-5p	RBCK1	gene-up
hsa-miR-221-3p	RBCK1	gene-up
hsa-miR-3182	RBCK1	gene-up
hsa-miR-330-5p	RBCK1	gene-up
hsa-miR-654-3p	RBCK1	gene-up
hsa-miR-744-5p	RBCK1	gene-up
hsa-miR-186-5p	APOBEC3G	gene-up
hsa-miR-1246	TNFAIP2	gene-up
hsa-miR-1343-3p	TNFAIP2	gene-up
hsa-miR-149-5p	TNFAIP2	gene-up
hsa-miR-186-5p	TNFAIP2	gene-up
hsa-miR-221-3p	TNFAIP2	gene-up
hsa-miR-3182	TNFAIP2	gene-up
hsa-miR-330-5p	TNFAIP2	gene-up
hsa-miR-337-3p	TNFAIP2	gene-up
hsa-miR-3614-5p	TNFAIP2	gene-up
hsa-miR-379-3p	TNFAIP2	gene-up
hsa-miR-381-3p	TNFAIP2	gene-up
hsa-miR-411-3p	TNFAIP2	gene-up
hsa-miR-654-3p	TNFAIP2	gene-up
hsa-miR-744-5p	TNFAIP2	gene-up
hsa-miR-758-3p	TNFAIP2	gene-up
hsa-miR-1304-3p	EEF1A1	gene-down
hsa-miR-149-5p	EEF1A1	gene-down
hsa-miR-186-5p	EEF1A1	gene-down
hsa-miR-221-3p	EEF1A1	gene-down
hsa-miR-3182	EEF1A1	gene-down
hsa-miR-337-3p	EEF1A1	gene-down
hsa-miR-3614-5p	EEF1A1	gene-down
hsa-miR-381-3p	EEF1A1	gene-down
hsa-miR-654-3p	EEF1A1	gene-down
hsa-miR-758-3p	EEF1A1	gene-down
hsa-miR-1304-3p	RBM43	gene-up
hsa-miR-149-5p	RBM43	gene-up
hsa-miR-186-5p	RBM43	gene-up
hsa-miR-221-3p	RBM43	gene-up
hsa-miR-3182	RBM43	gene-up
hsa-miR-330-5p	RBM43	gene-up
hsa-miR-337-3p	RBM43	gene-up
hsa-miR-3614-5p	RBM43	gene-up
hsa-miR-379-3p	RBM43	gene-up
hsa-miR-381-3p	RBM43	gene-up
hsa-miR-411-3p	RBM43	gene-up
hsa-miR-654-3p	RBM43	gene-up
hsa-miR-744-5p	RBM43	gene-up
hsa-miR-758-3p	RBM43	gene-up
hsa-miR-1246	PATL1	gene-up
hsa-miR-1343-3p	PATL1	gene-up
hsa-miR-149-5p	PATL1	gene-up
hsa-miR-186-5p	PATL1	gene-up
hsa-miR-221-3p	PATL1	gene-up
hsa-miR-3182	PATL1	gene-up
hsa-miR-330-5p	PATL1	gene-up
hsa-miR-337-3p	PATL1	gene-up
hsa-miR-3614-5p	PATL1	gene-up
hsa-miR-379-3p	PATL1	gene-up
hsa-miR-381-3p	PATL1	gene-up
hsa-miR-411-3p	PATL1	gene-up
hsa-miR-654-3p	PATL1	gene-up
hsa-miR-744-5p	PATL1	gene-up
hsa-miR-758-3p	PATL1	gene-up
hsa-miR-1343-3p	CNP	gene-up
hsa-miR-149-5p	CNP	gene-up
hsa-miR-186-5p	CNP	gene-up
hsa-miR-221-3p	CNP	gene-up
hsa-miR-3182	CNP	gene-up
hsa-miR-330-5p	CNP	gene-up
hsa-miR-3614-5p	CNP	gene-up
hsa-miR-654-3p	CNP	gene-up
hsa-miR-744-5p	CNP	gene-up
hsa-miR-758-3p	CNP	gene-up
hsa-miR-1343-3p	TRAFD1	gene-up
hsa-miR-330-5p	TRAFD1	gene-up
hsa-miR-3614-5p	TRAFD1	gene-up
hsa-miR-379-3p	TRAFD1	gene-up
hsa-miR-381-3p	TRAFD1	gene-up
hsa-miR-411-3p	TRAFD1	gene-up
hsa-miR-744-5p	TRAFD1	gene-up
hsa-miR-1246	CSF1	gene-up
hsa-miR-1304-3p	CSF1	gene-up
hsa-miR-1343-3p	CSF1	gene-up
hsa-miR-149-5p	CSF1	gene-up
hsa-miR-186-5p	CSF1	gene-up
hsa-miR-221-3p	CSF1	gene-up
hsa-miR-3182	CSF1	gene-up
hsa-miR-330-5p	CSF1	gene-up
hsa-miR-337-3p	CSF1	gene-up
hsa-miR-379-3p	CSF1	gene-up
hsa-miR-381-3p	CSF1	gene-up
hsa-miR-411-3p	CSF1	gene-up
hsa-miR-654-3p	CSF1	gene-up
hsa-miR-744-5p	CSF1	gene-up
hsa-miR-758-3p	CSF1	gene-up
hsa-miR-1304-3p	PSMB9	gene-up
hsa-miR-1343-3p	PSMB9	gene-up
hsa-miR-221-3p	PSMB9	gene-up
hsa-miR-3182	PSMB9	gene-up
hsa-miR-337-3p	PSMB9	gene-up
hsa-miR-3614-5p	PSMB9	gene-up
hsa-miR-758-3p	PSMB9	gene-up
hsa-miR-1246	C4orf33	gene-up
hsa-miR-1304-3p	C4orf33	gene-up
hsa-miR-1343-3p	C4orf33	gene-up
hsa-miR-149-5p	C4orf33	gene-up
hsa-miR-186-5p	C4orf33	gene-up
hsa-miR-221-3p	C4orf33	gene-up
hsa-miR-3182	C4orf33	gene-up
hsa-miR-330-5p	C4orf33	gene-up
hsa-miR-337-3p	C4orf33	gene-up
hsa-miR-3614-5p	C4orf33	gene-up
hsa-miR-379-3p	C4orf33	gene-up
hsa-miR-381-3p	C4orf33	gene-up
hsa-miR-411-3p	C4orf33	gene-up
hsa-miR-654-3p	C4orf33	gene-up
hsa-miR-758-3p	C4orf33	gene-up
hsa-miR-1304-3p	TRIM6	gene-up
hsa-miR-1343-3p	TRIM6	gene-up
hsa-miR-186-5p	TRIM6	gene-up
hsa-miR-221-3p	TRIM6	gene-up
hsa-miR-3182	TRIM6	gene-up
hsa-miR-337-3p	TRIM6	gene-up
hsa-miR-3614-5p	TRIM6	gene-up
hsa-miR-379-3p	TRIM6	gene-up
hsa-miR-381-3p	TRIM6	gene-up
hsa-miR-411-3p	TRIM6	gene-up
hsa-miR-654-3p	TRIM6	gene-up
hsa-miR-758-3p	TRIM6	gene-up
hsa-miR-1343-3p	CCND3	gene-up
hsa-miR-149-5p	CCND3	gene-up
hsa-miR-186-5p	CCND3	gene-up
hsa-miR-221-3p	CCND3	gene-up
hsa-miR-330-5p	CCND3	gene-up
hsa-miR-3614-5p	CCND3	gene-up
hsa-miR-379-3p	CCND3	gene-up
hsa-miR-411-3p	CCND3	gene-up
hsa-miR-744-5p	CCND3	gene-up
hsa-miR-758-3p	CCND3	gene-up
hsa-miR-1304-3p	ERAP2	gene-up
hsa-miR-1343-3p	ERAP2	gene-up
hsa-miR-149-5p	ERAP2	gene-up
hsa-miR-186-5p	ERAP2	gene-up
hsa-miR-3182	ERAP2	gene-up
hsa-miR-330-5p	ERAP2	gene-up
hsa-miR-337-3p	ERAP2	gene-up
hsa-miR-3614-5p	ERAP2	gene-up
hsa-miR-379-3p	ERAP2	gene-up
hsa-miR-381-3p	ERAP2	gene-up
hsa-miR-411-3p	ERAP2	gene-up
hsa-miR-654-3p	ERAP2	gene-up
hsa-miR-744-5p	ERAP2	gene-up
hsa-miR-1246	RPL5	gene-down
hsa-miR-186-5p	RPL5	gene-down
hsa-miR-337-3p	RPL5	gene-down
hsa-miR-381-3p	RPL5	gene-down
hsa-miR-654-3p	RPL5	gene-down
hsa-miR-1246	ZCCHC2	gene-up
hsa-miR-1304-3p	ZCCHC2	gene-up
hsa-miR-149-5p	ZCCHC2	gene-up
hsa-miR-186-5p	ZCCHC2	gene-up
hsa-miR-3182	ZCCHC2	gene-up
hsa-miR-330-5p	ZCCHC2	gene-up
hsa-miR-337-3p	ZCCHC2	gene-up
hsa-miR-3614-5p	ZCCHC2	gene-up
hsa-miR-379-3p	ZCCHC2	gene-up
hsa-miR-381-3p	ZCCHC2	gene-up
hsa-miR-411-3p	ZCCHC2	gene-up
hsa-miR-654-3p	ZCCHC2	gene-up
hsa-miR-744-5p	ZCCHC2	gene-up
hsa-miR-1304-3p	ACSL5	gene-up
hsa-miR-186-5p	ACSL5	gene-up
hsa-miR-3182	ACSL5	gene-up
hsa-miR-330-5p	ACSL5	gene-up
hsa-miR-337-3p	ACSL5	gene-up
hsa-miR-379-3p	ACSL5	gene-up
hsa-miR-411-3p	ACSL5	gene-up
hsa-miR-654-3p	ACSL5	gene-up
hsa-miR-186-5p	HEXDC	gene-up
hsa-miR-221-3p	HEXDC	gene-up
hsa-miR-3182	HEXDC	gene-up
hsa-miR-330-5p	HEXDC	gene-up
hsa-miR-1343-3p	PSME2	gene-up
hsa-miR-3182	PSME2	gene-up
hsa-miR-411-3p	PSME2	gene-up
hsa-miR-1304-3p	RPS29	gene-down
hsa-miR-149-5p	RPS29	gene-down
hsa-miR-186-5p	RPS29	gene-down
hsa-miR-221-3p	RPS29	gene-down
hsa-miR-330-5p	RPS29	gene-down
hsa-miR-337-3p	RPS29	gene-down
hsa-miR-3614-5p	RPS29	gene-down
hsa-miR-381-3p	RPS29	gene-down
hsa-miR-654-3p	RPS29	gene-down
hsa-miR-744-5p	RPS29	gene-down
hsa-miR-758-3p	RPS29	gene-down
hsa-miR-1343-3p	CXCL5	gene-up
hsa-miR-149-5p	CXCL5	gene-up
hsa-miR-186-5p	CXCL5	gene-up
hsa-miR-3182	CXCL5	gene-up
hsa-miR-330-5p	CXCL5	gene-up
hsa-miR-337-3p	CXCL5	gene-up
hsa-miR-379-3p	CXCL5	gene-up
hsa-miR-381-3p	CXCL5	gene-up
hsa-miR-411-3p	CXCL5	gene-up
hsa-miR-654-3p	CXCL5	gene-up
hsa-miR-1246	MOB3C	gene-up
hsa-miR-1304-3p	MOB3C	gene-up
hsa-miR-1343-3p	MOB3C	gene-up
hsa-miR-149-5p	MOB3C	gene-up
hsa-miR-221-3p	MOB3C	gene-up
hsa-miR-3182	MOB3C	gene-up
hsa-miR-330-5p	MOB3C	gene-up
hsa-miR-337-3p	MOB3C	gene-up
hsa-miR-3614-5p	MOB3C	gene-up
hsa-miR-411-3p	MOB3C	gene-up
hsa-miR-654-3p	MOB3C	gene-up
hsa-miR-744-5p	MOB3C	gene-up
hsa-miR-758-3p	MOB3C	gene-up
hsa-miR-1304-3p	WNT9A	gene-down
hsa-miR-330-5p	WNT9A	gene-down
hsa-miR-381-3p	WNT9A	gene-down
hsa-miR-654-3p	WNT9A	gene-down
hsa-miR-744-5p	WNT9A	gene-down
hsa-miR-1246	SYNPO2	gene-up
hsa-miR-1304-3p	SYNPO2	gene-up
hsa-miR-1343-3p	SYNPO2	gene-up
hsa-miR-149-5p	SYNPO2	gene-up
hsa-miR-186-5p	SYNPO2	gene-up
hsa-miR-221-3p	SYNPO2	gene-up
hsa-miR-3182	SYNPO2	gene-up
hsa-miR-330-5p	SYNPO2	gene-up
hsa-miR-337-3p	SYNPO2	gene-up
hsa-miR-3614-5p	SYNPO2	gene-up
hsa-miR-379-3p	SYNPO2	gene-up
hsa-miR-381-3p	SYNPO2	gene-up
hsa-miR-411-3p	SYNPO2	gene-up
hsa-miR-654-3p	SYNPO2	gene-up
hsa-miR-744-5p	SYNPO2	gene-up
hsa-miR-758-3p	SYNPO2	gene-up
hsa-miR-1246	BIRC3	gene-up
hsa-miR-1304-3p	BIRC3	gene-up
hsa-miR-1343-3p	BIRC3	gene-up
hsa-miR-149-5p	BIRC3	gene-up
hsa-miR-186-5p	BIRC3	gene-up
hsa-miR-221-3p	BIRC3	gene-up
hsa-miR-3182	BIRC3	gene-up
hsa-miR-330-5p	BIRC3	gene-up
hsa-miR-337-3p	BIRC3	gene-up
hsa-miR-3614-5p	BIRC3	gene-up
hsa-miR-379-3p	BIRC3	gene-up
hsa-miR-381-3p	BIRC3	gene-up
hsa-miR-411-3p	BIRC3	gene-up
hsa-miR-654-3p	BIRC3	gene-up
hsa-miR-744-5p	BIRC3	gene-up
hsa-miR-1246	SMCHD1	gene-up
hsa-miR-1343-3p	SMCHD1	gene-up
hsa-miR-149-5p	SMCHD1	gene-up
hsa-miR-186-5p	SMCHD1	gene-up
hsa-miR-221-3p	SMCHD1	gene-up
hsa-miR-3182	SMCHD1	gene-up
hsa-miR-330-5p	SMCHD1	gene-up
hsa-miR-337-3p	SMCHD1	gene-up
hsa-miR-3614-5p	SMCHD1	gene-up
hsa-miR-379-3p	SMCHD1	gene-up
hsa-miR-381-3p	SMCHD1	gene-up
hsa-miR-411-3p	SMCHD1	gene-up
hsa-miR-654-3p	SMCHD1	gene-up
hsa-miR-744-5p	SMCHD1	gene-up
hsa-miR-758-3p	SMCHD1	gene-up
hsa-miR-1246	EIF3F	gene-down
hsa-miR-1304-3p	EIF3F	gene-down
hsa-miR-1343-3p	EIF3F	gene-down
hsa-miR-149-5p	EIF3F	gene-down
hsa-miR-186-5p	EIF3F	gene-down
hsa-miR-221-3p	EIF3F	gene-down
hsa-miR-3182	EIF3F	gene-down
hsa-miR-330-5p	EIF3F	gene-down
hsa-miR-3614-5p	EIF3F	gene-down
hsa-miR-379-3p	EIF3F	gene-down
hsa-miR-381-3p	EIF3F	gene-down
hsa-miR-411-3p	EIF3F	gene-down
hsa-miR-654-3p	EIF3F	gene-down
hsa-miR-744-5p	EIF3F	gene-down
hsa-miR-758-3p	EIF3F	gene-down
hsa-miR-1246	SLC2A3	gene-up
hsa-miR-1304-3p	SLC2A3	gene-up
hsa-miR-1343-3p	SLC2A3	gene-up
hsa-miR-186-5p	SLC2A3	gene-up
hsa-miR-221-3p	SLC2A3	gene-up
hsa-miR-3182	SLC2A3	gene-up
hsa-miR-330-5p	SLC2A3	gene-up
hsa-miR-337-3p	SLC2A3	gene-up
hsa-miR-3614-5p	SLC2A3	gene-up
hsa-miR-379-3p	SLC2A3	gene-up
hsa-miR-381-3p	SLC2A3	gene-up
hsa-miR-411-3p	SLC2A3	gene-up
hsa-miR-744-5p	SLC2A3	gene-up
hsa-miR-1246	BLZF1	gene-up
hsa-miR-1304-3p	BLZF1	gene-up
hsa-miR-149-5p	BLZF1	gene-up
hsa-miR-186-5p	BLZF1	gene-up
hsa-miR-3182	BLZF1	gene-up
hsa-miR-3614-5p	BLZF1	gene-up
hsa-miR-379-3p	BLZF1	gene-up
hsa-miR-411-3p	BLZF1	gene-up
hsa-miR-654-3p	BLZF1	gene-up
hsa-miR-758-3p	BLZF1	gene-up
hsa-miR-1246	BTC	gene-up
hsa-miR-1343-3p	BTC	gene-up
hsa-miR-186-5p	BTC	gene-up
hsa-miR-3182	BTC	gene-up
hsa-miR-3614-5p	BTC	gene-up
hsa-miR-379-3p	BTC	gene-up
hsa-miR-381-3p	BTC	gene-up
hsa-miR-411-3p	BTC	gene-up
hsa-miR-654-3p	BTC	gene-up
hsa-miR-186-5p	C1R	gene-up
hsa-miR-221-3p	C1R	gene-up
hsa-miR-330-5p	C1R	gene-up
hsa-miR-758-3p	C1R	gene-up
hsa-miR-1246	TRIM5	gene-up
hsa-miR-1304-3p	TRIM5	gene-up
hsa-miR-1343-3p	TRIM5	gene-up
hsa-miR-149-5p	TRIM5	gene-up
hsa-miR-186-5p	TRIM5	gene-up
hsa-miR-221-3p	TRIM5	gene-up
hsa-miR-3182	TRIM5	gene-up
hsa-miR-330-5p	TRIM5	gene-up
hsa-miR-337-3p	TRIM5	gene-up
hsa-miR-3614-5p	TRIM5	gene-up
hsa-miR-379-3p	TRIM5	gene-up
hsa-miR-381-3p	TRIM5	gene-up
hsa-miR-411-3p	TRIM5	gene-up
hsa-miR-654-3p	TRIM5	gene-up
hsa-miR-744-5p	TRIM5	gene-up
hsa-miR-758-3p	TRIM5	gene-up
hsa-miR-1246	CEACAM1	gene-up
hsa-miR-1304-3p	CEACAM1	gene-up
hsa-miR-1343-3p	CEACAM1	gene-up
hsa-miR-149-5p	CEACAM1	gene-up
hsa-miR-186-5p	CEACAM1	gene-up
hsa-miR-3182	CEACAM1	gene-up
hsa-miR-330-5p	CEACAM1	gene-up
hsa-miR-337-3p	CEACAM1	gene-up
hsa-miR-3614-5p	CEACAM1	gene-up
hsa-miR-379-3p	CEACAM1	gene-up
hsa-miR-381-3p	CEACAM1	gene-up
hsa-miR-654-3p	CEACAM1	gene-up
hsa-miR-744-5p	CEACAM1	gene-up
hsa-miR-758-3p	CEACAM1	gene-up
hsa-miR-1343-3p	SMTNL1	gene-up
hsa-miR-149-5p	SMTNL1	gene-up
hsa-miR-330-5p	SMTNL1	gene-up
hsa-miR-3614-5p	SMTNL1	gene-up
hsa-miR-1246	IL23A	gene-up
hsa-miR-330-5p	IL23A	gene-up
hsa-miR-381-3p	IL23A	gene-up
hsa-miR-1246	CFLAR	gene-up
hsa-miR-1304-3p	CFLAR	gene-up
hsa-miR-1343-3p	CFLAR	gene-up
hsa-miR-149-5p	CFLAR	gene-up
hsa-miR-186-5p	CFLAR	gene-up
hsa-miR-221-3p	CFLAR	gene-up
hsa-miR-3182	CFLAR	gene-up
hsa-miR-330-5p	CFLAR	gene-up
hsa-miR-337-3p	CFLAR	gene-up
hsa-miR-3614-5p	CFLAR	gene-up
hsa-miR-379-3p	CFLAR	gene-up
hsa-miR-381-3p	CFLAR	gene-up
hsa-miR-411-3p	CFLAR	gene-up
hsa-miR-654-3p	CFLAR	gene-up
hsa-miR-744-5p	CFLAR	gene-up
hsa-miR-758-3p	CFLAR	gene-up
hsa-miR-149-5p	CFH	gene-up
hsa-miR-186-5p	CFH	gene-up
hsa-miR-1246	EEF1B2	gene-down
hsa-miR-149-5p	EEF1B2	gene-down
hsa-miR-379-3p	EEF1B2	gene-down
hsa-miR-411-3p	EEF1B2	gene-down
hsa-miR-1246	CCL8	gene-up
hsa-miR-149-5p	CCL8	gene-up
hsa-miR-186-5p	CCL8	gene-up
hsa-miR-379-3p	CCL8	gene-up
hsa-miR-744-5p	CCL8	gene-up
hsa-miR-3182	EEF1G	gene-down
hsa-miR-186-5p	HIST1H4B	gene-down
hsa-miR-1343-3p	CLDN23	gene-up
hsa-miR-186-5p	CLDN23	gene-up
hsa-miR-3182	CLDN23	gene-up
hsa-miR-330-5p	CLDN23	gene-up
hsa-miR-654-3p	CLDN23	gene-up
hsa-miR-744-5p	CLDN23	gene-up
hsa-miR-1246	GBP2	gene-up
hsa-miR-1304-3p	GBP2	gene-up
hsa-miR-149-5p	GBP2	gene-up
hsa-miR-186-5p	GBP2	gene-up
hsa-miR-3182	GBP2	gene-up
hsa-miR-330-5p	GBP2	gene-up
hsa-miR-337-3p	GBP2	gene-up
[truncated: 990 more rows]
