# Supplementary material for: RNA-Seq Revealed a Circular RNA-microRNA-mRNA Regulatory Network in Hantaan Virus Infection
Source: Front Cell Infect Microbiol. 2020 Mar 13;10:97. doi: 10.3389/fcimb.2020.00097 (PMC7083127; doi:10.3389/fcimb.2020.00097)
Supplement: Supplementary file 6 [file Table_6.XLS]

## Sheet: ceRNA
Table S6. Analysis of interaction between circRNAs, miRNAs, and mRNAs
miRNA	miRNA Up/Down	RNA	Up/Down
miR-1246	mirna-up	circ_0066996	circ-up
miR-1304-3p	mirna-down	circ_0000479	circ-up
miR-1304-3p	mirna-down	circ_0006132	circ-up
miR-1343-3p	mirna-down	circ_0007793	circ-down
miR-1343-3p	mirna-down	circ_0022228	circ-up
miR-149-5p	mirna-down	circ_0000479	circ-up
miR-149-5p	mirna-down	circ_0006132	circ-up
miR-149-5p	mirna-down	circ_0007793	circ-down
miR-186-5p	mirna-up	circ_0000479	circ-up
miR-186-5p	mirna-up	circ_0006132	circ-up
miR-221-3p	mirna-down	circ_0022228	circ-up
miR-221-3p	mirna-down	circ_0073948	circ-up
miR-3182	mirna-up	circ_0000479	circ-up
miR-3182	mirna-up	circ_0002470	circ-up
miR-330-5p	mirna-up	circ_0007793	circ-down
miR-330-5p	mirna-up	circ_0046034	circ-up
miR-337-3p	mirna-down	circ_0000479	circ-up
miR-337-3p	mirna-down	circ_0002470	circ-up
miR-337-3p	mirna-down	circ_0007793	circ-down
miR-3614-5p	mirna-up	circ_0002470	circ-up
miR-3614-5p	mirna-up	circ_0006132	circ-up
miR-3614-5p	mirna-up	circ_0046034	circ-up
miR-379-3p	mirna-down	circ_0000479	circ-up
miR-379-3p	mirna-down	circ_0073948	circ-up
miR-381-3p	mirna-down	circ_0000479	circ-up
miR-381-3p	mirna-down	circ_0006132	circ-up
miR-381-3p	mirna-down	circ_0066996	circ-up
miR-381-3p	mirna-down	circ_0073948	circ-up
miR-411-3p	mirna-down	circ_0073948	circ-up
miR-411-3p	mirna-down	circ_0066996	circ-up
miR-654-3p	mirna-down	circ_0022228	circ-up
miR-654-3p	mirna-down	circ_0066996	circ-up
miR-744-5p	mirna-down	circ_0002470	circ-up
miR-744-5p	mirna-down	circ_0022228	circ-up
miR-758-3p	mirna-down	circ_0046034	circ-up
miR-1246	mirna-up	KLRG1	gene-down
miR-1246	mirna-up	PTPRD	gene-down
miR-1246	mirna-up	VCAM1	gene-up
miR-1246	mirna-up	DDX58	gene-up
miR-1304-3p	mirna-down	CCL5	gene-up
miR-1304-3p	mirna-down	OAS1	gene-up
miR-1304-3p	mirna-down	TRIM38	gene-up
miR-1304-3p	mirna-down	TRIM6	gene-up
miR-1304-3p	mirna-down	VCAM1	gene-up
miR-1343-3p	mirna-down	BST2	gene-up
miR-1343-3p	mirna-down	ISG20	gene-up
miR-1343-3p	mirna-down	OAS2	gene-up
miR-1343-3p	mirna-down	PSME2	gene-up
miR-1343-3p	mirna-down	TAP1	gene-up
miR-1343-3p	mirna-down	NOD2	gene-up
miR-149-5p	mirna-down	DDX58	gene-up
miR-149-5p	mirna-down	IL16	gene-down
miR-149-5p	mirna-down	ISG15	gene-up
miR-149-5p	mirna-down	ITGAE	gene-down
miR-149-5p	mirna-down	MX2	gene-up
miR-149-5p	mirna-down	MYCN	gene-down
miR-149-5p	mirna-down	OASL	gene-up
miR-149-5p	mirna-down	PARP14	gene-up
miR-149-5p	mirna-down	CFH	gene-up
miR-186-5p	mirna-up	CCL20	gene-up
miR-186-5p	mirna-up	CMPK2	gene-up
miR-186-5p	mirna-up	GBP1	gene-up
miR-186-5p	mirna-up	GBP3	gene-up
miR-186-5p	mirna-up	IL16	gene-down
miR-186-5p	mirna-up	IL6	gene-up
miR-186-5p	mirna-up	IRF9	gene-up
miR-186-5p	mirna-up	SAMD9	gene-up
miR-221-3p	mirna-down	ICAM1	gene-up
miR-221-3p	mirna-down	IFIT3	gene-up
miR-221-3p	mirna-down	JAK3	gene-up
miR-221-3p	mirna-down	C1R	gene-up
miR-3182	mirna-up	BACH2	gene-down
miR-3182	mirna-up	IFI44	gene-up
miR-3182	mirna-up	IL15RA	gene-up
miR-3182	mirna-up	PARP9	gene-up
miR-3182	mirna-up	C1S	gene-up
miR-330-5p	mirna-up	CXCL10	gene-up
miR-330-5p	mirna-up	IRF7	gene-up
miR-330-5p	mirna-up	ISG20	gene-up
miR-330-5p	mirna-up	MYD88	gene-up
miR-330-5p	mirna-up	PARP10	gene-up
miR-330-5p	mirna-up	SAMHD1	gene-up
miR-337-3p	mirna-down	CASP1	gene-up
miR-337-3p	mirna-down	CXCL10	gene-up
miR-337-3p	mirna-down	GBP4	gene-up
miR-337-3p	mirna-down	GBP5	gene-up
miR-337-3p	mirna-down	IFIT2	gene-up
miR-337-3p	mirna-down	IRF1	gene-up
miR-3614-5p	mirna-up	C19orf66	gene-up
miR-3614-5p	mirna-up	SAMHD1	gene-up
miR-3614-5p	mirna-up	TRIM14	gene-up
miR-3614-5p	mirna-up	TRIM25	gene-up
miR-3614-5p	mirna-up	TRIM56	gene-up
miR-379-3p	mirna-down	CXCL11	gene-up
miR-379-3p	mirna-down	CXCL5	gene-up
miR-379-3p	mirna-down	STAT2	gene-up
miR-379-3p	mirna-down	TMC8	gene-down
miR-379-3p	mirna-down	PSME1	gene-up
miR-379-3p	mirna-down	SP100	gene-up
miR-381-3p	mirna-down	CMPK2	gene-up
miR-381-3p	mirna-down	CXCL11	gene-up
miR-381-3p	mirna-down	CXCL9	gene-up
miR-381-3p	mirna-down	HLA-E	gene-up
miR-381-3p	mirna-down	PARP9	gene-up
miR-381-3p	mirna-down	TLR3	gene-up
miR-381-3p	mirna-down	USP18	gene-up
miR-411-3p	mirna-down	CD47	gene-up
miR-411-3p	mirna-down	CYTL1	gene-down
miR-411-3p	mirna-down	TMC8	gene-down
miR-411-3p	mirna-down	TNFAIP3	gene-up
miR-411-3p	mirna-down	MR1	gene-up
miR-411-3p	mirna-down	PSME1	gene-up
miR-411-3p	mirna-down	SP100	gene-up
miR-654-3p	mirna-down	IRAK3	gene-up
miR-654-3p	mirna-down	MX1	gene-up
miR-654-3p	mirna-down	OAS3	gene-up
miR-654-3p	mirna-down	TLR2	gene-up
miR-654-3p	mirna-down	TRIM22	gene-up
miR-744-5p	mirna-down	IFI35	gene-up
miR-744-5p	mirna-down	IFI6	gene-up
miR-744-5p	mirna-down	IFIT1	gene-up
miR-744-5p	mirna-down	PSMB8	gene-up
miR-744-5p	mirna-down	STAT1	gene-up
miR-744-5p	mirna-down	TLR3	gene-up
miR-744-5p	mirna-down	TRIM21	gene-up
miR-758-3p	mirna-down	HLA-B	gene-up
miR-758-3p	mirna-down	TRIM5	gene-up
miR-758-3p	mirna-down	ADAR	gene-up
up/down: The alteration of expression between HTNV-infected and mock-infected HUVECs.
